# Supplementary material for: Reduced cytochrome P-450 (CYP) 2D6 activity and Plasmodium vivax malaria risk in Amazonians: A retrospective, population-based cohort study
Source: PLoS Negl Trop Dis. 2026 Mar 27;20(3):e0014160. doi: 10.1371/journal.pntd.0014160 (PMC13048497; doi:10.1371/journal.pntd.0014160)
Supplement: S1 Data — (CSV) [file pntd.0014160.s013.csv]

Vivax cases	Age	CYP2D6 activity score	FY genotype	Sex	Wealth index	Time at risk weighted
0	17-40	intermediate/high	FY*01/FY*02	F	Medium	0.950070822
4	>40	intermediate/high	FY*01/FY*01	M	High	0.810299474
1	0-16	intermediate/high	FY*01/FY*02	M	Low	1
0	0-16	intermediate/high	FY*01/FY*02	F	High	1
5	17-40	intermediate/high	FY*02/FY*02	F	Medium	1
1	17-40	intermediate/high	FY*01/FY*01N.01	F	Medium	1
1	0-16	intermediate/high	FY*01/FY*02	F	Medium	1
3	17-40	intermediate/high	FY*01/FY*02	F	Low	1
0	17-40	intermediate/high	FY*02/FY*02	F	Medium	1
0	0-16	intermediate/high	FY*01/FY*02	F	High	0.316572238
0	>40	intermediate/high	FY*01/FY*02	M	Low	0.950930797
0	>40	intermediate/high	FY*01/FY*01N.01	F	High	1
0	0-16	intermediate/high	FY*02/FY*02	F	Medium	0.130615136
3	17-40	intermediate/high	FY*01/FY*01N.01	F	Low	1
0	17-40	intermediate/high	FY*02/FY*02	M	Low	1
1	0-16	intermediate/high	FY*02/FY*02	F	Medium	1
4	17-40	intermediate/high	FY*01/FY*02	M	High	1
0	0-16	intermediate/high	FY*01/FY*01	M	Low	1
3	17-40	intermediate/high	FY*01/FY*01N.01	M	Medium	1
0	17-40	intermediate/high	FY*01/FY*02	F	Medium	0.038800081
4	17-40	null/low	FY*01/FY*02	M	High	1
0	17-40	intermediate/high	FY*01/FY*01N.01	F	Low	1
0	0-16	null/low	FY*02/FY*02	M	Medium	1
2	17-40	intermediate/high	FY*02/FY*02	M	Low	1
1	>40	intermediate/high	FY*02/FY*02	M	Medium	1
0	>40	intermediate/high	FY*02/FY*02	M	Medium	0.428014974
0	>40	intermediate/high	FY*02/FY*01N.01	F	High	1
0	>40	intermediate/high	FY*01/FY*02	F	High	1
3	17-40	intermediate/high	FY*02/FY*01N.01	F	Medium	0.952397815
0	0-16	intermediate/high	FY*01/FY*01N.01	F	Medium	0.953207204
4	17-40	intermediate/high	FY*01/FY*01N.01	M	High	1
1	17-40	intermediate/high	FY*01/FY*01N.01	M	High	1
0	0-16	intermediate/high	FY*01/FY*01N.01	F	High	1
1	17-40	intermediate/high	FY*01/FY*01N.01	M	High	1
0	>40	intermediate/high	FY*01/FY*02	F	Medium	1
0	>40	intermediate/high	FY*02/FY*02	F	Medium	1
2	>40	intermediate/high	FY*02/FY*01N.01	F	Low	1
0	17-40	intermediate/high	FY*01/FY*01	F	High	1
1	0-16	null/low	FY*01/FY*01	F	Medium	1
3	0-16	intermediate/high	FY*02/FY*01N.01	M	Medium	1
0	17-40	intermediate/high	FY*02/FY*02	M	Medium	1
4	17-40	intermediate/high	FY*01/FY*01N.01	M	Low	1
0	>40	intermediate/high	FY*02/FY*01N.01	M	Low	1
0	>40	intermediate/high	FY*01/FY*01	F	Medium	1
1	17-40	intermediate/high	FY*01/FY*01N.01	M	High	1
5	17-40	intermediate/high	FY*02/FY*01N.01	F	Medium	0.953207204
0	>40	intermediate/high	FY*02/FY*01N.01	F	High	1
2	17-40	intermediate/high	FY*01/FY*02	F	Low	1
0	>40	null/low	FY*02/FY*02	F	High	1
3	>40	null/low	FY*01/FY*02	F	Low	1
0	0-16	intermediate/high	FY*02/FY*02	F	High	0.566116957
1	0-16	intermediate/high	FY*01/FY*02	F	Low	1
2	>40	intermediate/high	FY*01/FY*01	M	High	1
3	>40	null/low	FY*02/FY*02	M	High	1
2	17-40	intermediate/high	FY*02/FY*02	M	Low	1
0	0-16	intermediate/high	FY*01/FY*01	F	High	1
0	>40	intermediate/high	FY*02/FY*01N.01	M	Low	1
6	>40	intermediate/high	FY*02/FY*02	M	High	1
0	>40	intermediate/high	FY*01/FY*02	F	High	0.570568596
1	0-16	intermediate/high	FY*01/FY*01	M	High	1
0	17-40	intermediate/high	FY*02/FY*02	F	High	1
3	0-16	intermediate/high	FY*01/FY*01	M	Medium	1
0	0-16	intermediate/high	FY*02/FY*01N.01	F	Low	0.0410259
0	17-40	intermediate/high	FY*01/FY*02	M	High	1
4	>40	intermediate/high	FY*01/FY*02	M	High	1
3	>40	intermediate/high	FY*02/FY*02	F	High	1
6	17-40	intermediate/high	FY*02/FY*02	F	Low	1
2	17-40	intermediate/high	FY*01/FY*01N.01	M	Low	1
0	17-40	intermediate/high	FY*02/FY*02	F	Low	1
0	>40	intermediate/high	FY*02/FY*01N.01	M	Medium	1
1	17-40	intermediate/high	FY*02/FY*02	M	High	1
3	0-16	intermediate/high	FY*01/FY*02	F	Low	1
1	17-40	intermediate/high	FY*01/FY*02	F	Medium	1
1	0-16	intermediate/high	FY*01/FY*01N.01	M	Low	0.800839741
2	17-40	intermediate/high	FY*01/FY*01N.01	M	Low	1
5	>40	intermediate/high	FY*01/FY*02	F	Medium	1
1	0-16	intermediate/high	FY*01/FY*02	M	Low	1
0	0-16	intermediate/high	FY*02/FY*01N.01	M	Low	1
1	>40	intermediate/high	FY*01/FY*02	M	High	1
0	>40	intermediate/high	FY*01/FY*02	M	High	1
0	>40	intermediate/high	FY*01/FY*02	F	Medium	0.101881829
0	>40	intermediate/high	FY*02/FY*02	F	Medium	1
0	0-16	intermediate/high	FY*02/FY*02	M	Low	1
0	>40	intermediate/high	FY*01/FY*01N.01	F	Medium	1
1	0-16	intermediate/high	FY*01/FY*01N.01	M	Medium	1
1	17-40	intermediate/high	FY*01/FY*01N.01	F	Low	1
1	17-40	intermediate/high	FY*01/FY*01	M	Medium	1
0	>40	null/low	FY*02/FY*01N.01	M	High	1
0	>40	intermediate/high	FY*01/FY*01N.01	M	Low	0.884307972
0	>40	intermediate/high	FY*01/FY*02	F	Medium	1
3	17-40	intermediate/high	FY*01/FY*01N.01	F	Low	1
1	0-16	intermediate/high	FY*01/FY*02	F	Low	1
1	17-40	intermediate/high	FY*01/FY*01N.01	F	Low	1
2	17-40	intermediate/high	FY*01/FY*01	M	Low	1
1	17-40	intermediate/high	FY*01/FY*02	M	High	1
1	17-40	intermediate/high	FY*01/FY*02	F	Medium	1
1	17-40	intermediate/high	FY*02/FY*02	F	High	1
0	>40	intermediate/high	FY*01/FY*02	F	High	1
0	17-40	intermediate/high	FY*01/FY*02	F	High	0.804633752
1	0-16	intermediate/high	FY*02/FY*02	M	Medium	1
0	17-40	intermediate/high	FY*01/FY*01N.01	F	Low	1
0	17-40	intermediate/high	FY*02/FY*02	M	Medium	1
0	0-16	intermediate/high	FY*02/FY*01N.01	M	High	1
1	>40	intermediate/high	FY*01/FY*01	F	Low	1
2	>40	null/low	FY*01/FY*02	M	High	1
0	0-16	intermediate/high	FY*01/FY*01	M	Low	0.040570619
3	0-16	null/low	FY*02/FY*02	F	Medium	1
0	0-16	intermediate/high	FY*01/FY*01N.01	F	Low	1
2	>40	intermediate/high	FY*02/FY*02	F	Medium	1
0	>40	intermediate/high	FY*01/FY*02	F	High	1
3	17-40	intermediate/high	FY*01/FY*01N.01	F	Medium	1
0	0-16	intermediate/high	FY*02/FY*02	M	Low	0.116703764
8	>40	intermediate/high	FY*01/FY*02	M	Low	1
2	17-40	intermediate/high	FY*01/FY*02	M	Medium	1
0	0-16	intermediate/high	FY*02/FY*01N.01	M	Medium	0.950070822
2	17-40	intermediate/high	FY*01/FY*01	M	Low	1
3	>40	intermediate/high	FY*02/FY*01N.01	F	Low	1
3	17-40	intermediate/high	FY*01/FY*02	M	Low	1
0	17-40	intermediate/high	FY*01/FY*01	M	Medium	1
2	17-40	intermediate/high	FY*02/FY*01N.01	F	High	1
0	17-40	intermediate/high	FY*01/FY*01N.01	F	Low	1
2	>40	intermediate/high	FY*01/FY*02	M	High	1
3	17-40	intermediate/high	FY*01/FY*01	F	High	1
0	>40	intermediate/high	FY*01/FY*02	F	High	1
0	0-16	intermediate/high	FY*02/FY*01N.01	F	Medium	1
3	0-16	intermediate/high	FY*01/FY*01N.01	F	Low	1
0	0-16	intermediate/high	FY*01/FY*02	M	Low	0.769931202
1	0-16	intermediate/high	FY*02/FY*01N.01	F	Low	1
0	>40	intermediate/high	FY*02/FY*02	F	High	1
0	0-16	intermediate/high	FY*01/FY*01	M	Medium	1
5	0-16	intermediate/high	FY*02/FY*02	F	Medium	1
0	17-40	intermediate/high	FY*02/FY*01N.01	M	High	1
2	0-16	intermediate/high	FY*01/FY*02	M	High	1
2	>40	intermediate/high	FY*01/FY*02	M	Medium	1
2	0-16	intermediate/high	FY*01/FY*02	F	High	1
0	0-16	intermediate/high	FY*01/FY*01	F	Medium	0.333518818
0	0-16	intermediate/high	FY*01/FY*01N.01	M	Low	1
3	17-40	intermediate/high	FY*02/FY*01N.01	F	High	1
0	0-16	intermediate/high	FY*01/FY*01	M	Medium	1
1	17-40	intermediate/high	FY*01/FY*02	M	High	1
0	17-40	intermediate/high	FY*01/FY*01N.01	M	Low	0.040570619
6	0-16	intermediate/high	FY*01/FY*02	M	Low	1
4	17-40	intermediate/high	FY*01/FY*02	F	Medium	1
1	0-16	intermediate/high	FY*01/FY*01	F	High	1
0	17-40	intermediate/high	FY*01/FY*02	F	Medium	1
0	>40	intermediate/high	FY*01/FY*01	M	High	1
2	0-16	intermediate/high	FY*01/FY*02	F	Low	1
0	0-16	intermediate/high	FY*01/FY*01	M	Low	0.651659247
1	0-16	intermediate/high	FY*01/FY*02	M	High	1
4	0-16	intermediate/high	FY*01/FY*01N.01	F	Medium	1
3	0-16	intermediate/high	FY*01/FY*02	F	Low	1
1	17-40	intermediate/high	FY*01/FY*02	F	Medium	1
0	>40	intermediate/high	FY*01/FY*01N.01	F	Medium	1
3	17-40	intermediate/high	FY*01/FY*01	F	Medium	1
3	17-40	intermediate/high	FY*01/FY*02	F	Medium	1
2	17-40	intermediate/high	FY*01/FY*01N.01	F	High	1
0	0-16	intermediate/high	FY*01/FY*01N.01	F	Medium	0.908083772
4	0-16	intermediate/high	FY*01/FY*02	M	Low	1
0	17-40	intermediate/high	FY*01/FY*01N.01	M	Low	1
0	>40	intermediate/high	FY*01/FY*01	M	High	1
1	>40	intermediate/high	FY*01/FY*02	M	Low	1
0	>40	intermediate/high	FY*01/FY*01N.01	M	Medium	1
0	17-40	intermediate/high	FY*02/FY*01N.01	F	Low	1
0	0-16	intermediate/high	FY*02/FY*02	M	Low	1
1	17-40	intermediate/high	FY*01/FY*01N.01	F	Medium	1
1	17-40	intermediate/high	FY*01/FY*01	F	Medium	1
0	17-40	intermediate/high	FY*01/FY*01N.01	F	High	0.949210846
1	17-40	intermediate/high	FY*01/FY*01N.01	F	Medium	1
0	17-40	null/low	FY*02/FY*01N.01	M	High	1
2	17-40	intermediate/high	FY*02/FY*02	F	High	1
3	17-40	intermediate/high	FY*02/FY*02	M	High	1
0	17-40	intermediate/high	FY*01/FY*02	F	Medium	1
0	0-16	intermediate/high	FY*01/FY*01	M	High	1
0	17-40	intermediate/high	FY*01/FY*01N.01	F	High	1
0	0-16	null/low	FY*01/FY*01N.01	F	Medium	1
0	0-16	null/low	FY*01/FY*02	M	Low	0.102438284
0	17-40	intermediate/high	FY*01/FY*01N.01	F	High	0.646094699
0	>40	intermediate/high	FY*02/FY*02	F	Medium	1
2	17-40	intermediate/high	FY*01/FY*01N.01	F	Low	1
4	17-40	intermediate/high	FY*01/FY*01N.01	M	Medium	1
1	>40	intermediate/high	FY*01/FY*01N.01	F	Medium	1
0	0-16	intermediate/high	FY*01/FY*01N.01	M	High	1
0	0-16	intermediate/high	FY*01/FY*02	F	High	1
1	>40	intermediate/high	FY*01/FY*01	F	Medium	1
0	0-16	intermediate/high	FY*02/FY*01N.01	M	Low	0.762242007
1	17-40	intermediate/high	FY*01/FY*02	F	Low	1
0	17-40	intermediate/high	FY*02/FY*01N.01	F	Low	1
8	0-16	null/low	FY*02/FY*01N.01	F	Medium	1
0	>40	intermediate/high	FY*01/FY*01N.01	F	Medium	1
0	17-40	intermediate/high	FY*01/FY*01N.01	M	Low	1
0	>40	intermediate/high	FY*01/FY*02	F	Low	1
0	0-16	intermediate/high	FY*01/FY*02	F	Medium	1
0	0-16	intermediate/high	FY*01/FY*02	F	Low	0.040115338
4	>40	intermediate/high	FY*02/FY*02	M	Low	1
1	0-16	intermediate/high	FY*01/FY*01N.01	F	Low	1
0	0-16	intermediate/high	FY*01/FY*01N.01	M	Medium	0.849706597
1	17-40	intermediate/high	FY*01/FY*02	M	High	1
2	17-40	intermediate/high	FY*01/FY*02	F	Medium	1
7	>40	intermediate/high	FY*01/FY*01N.01	F	Low	1
0	>40	intermediate/high	FY*02/FY*01N.01	F	Medium	1
4	0-16	intermediate/high	FY*01/FY*02	F	High	1
3	17-40	intermediate/high	FY*01/FY*02	M	Medium	1
0	17-40	intermediate/high	FY*01/FY*02	F	Low	0.100414812
1	>40	intermediate/high	FY*02/FY*02	F	High	1
1	>40	intermediate/high	FY*02/FY*01N.01	F	High	1
0	17-40	intermediate/high	FY*01/FY*01	F	High	1
3	17-40	intermediate/high	FY*02/FY*02	M	Low	1
1	17-40	intermediate/high	FY*01/FY*02	M	High	1
3	17-40	intermediate/high	FY*01/FY*02	M	High	1
0	0-16	intermediate/high	FY*02/FY*01N.01	M	Medium	1
0	0-16	intermediate/high	FY*01/FY*01N.01	F	Low	1
6	>40	intermediate/high	FY*02/FY*01N.01	F	Low	1
1	>40	intermediate/high	FY*01/FY*01N.01	M	High	1
2	17-40	intermediate/high	FY*02/FY*02	F	Low	1
0	17-40	intermediate/high	FY*01/FY*02	F	Medium	1
1	17-40	intermediate/high	FY*01/FY*01	F	Low	1
0	17-40	null/low	FY*01/FY*02	M	Low	1
0	>40	intermediate/high	FY*02/FY*01N.01	M	Low	1
0	0-16	intermediate/high	FY*01/FY*01N.01	M	Low	1
0	17-40	intermediate/high	FY*02/FY*02	M	Medium	1
0	>40	intermediate/high	FY*02/FY*01N.01	F	Low	1
2	17-40	null/low	FY*01/FY*02	M	High	1
2	17-40	intermediate/high	FY*01/FY*02	F	Medium	1
1	17-40	intermediate/high	FY*01/FY*02	F	Medium	1
0	>40	intermediate/high	FY*01/FY*02	F	High	1
1	0-16	intermediate/high	FY*02/FY*02	F	High	1
2	>40	intermediate/high	FY*02/FY*01N.01	M	Medium	1
0	>40	intermediate/high	FY*02/FY*01N.01	F	Medium	1
0	0-16	intermediate/high	FY*01/FY*02	M	Low	0.738921489
3	17-40	intermediate/high	FY*02/FY*01N.01	M	Medium	1
1	>40	intermediate/high	FY*01/FY*01N.01	F	Medium	1
0	0-16	intermediate/high	FY*02/FY*02	M	Low	1
1	>40	null/low	FY*01/FY*02	M	High	1
0	0-16	intermediate/high	FY*01/FY*01	M	Low	0.047855119
3	17-40	intermediate/high	FY*01/FY*01N.01	M	Low	1
1	0-16	intermediate/high	FY*01/FY*01	F	Medium	1
2	>40	intermediate/high	FY*01/FY*01	M	Medium	1
3	>40	intermediate/high	FY*02/FY*01N.01	F	High	1
2	0-16	null/low	FY*02/FY*01N.01	F	Low	0.421691623
2	17-40	intermediate/high	FY*02/FY*01N.01	F	Medium	1
1	0-16	intermediate/high	FY*01/FY*01N.01	M	Low	1
0	17-40	intermediate/high	FY*02/FY*01N.01	M	Medium	0.428014974
4	0-16	intermediate/high	FY*01/FY*01	F	Low	1
2	17-40	null/low	FY*01/FY*02	F	Low	1
3	17-40	intermediate/high	FY*02/FY*01N.01	F	High	1
0	>40	intermediate/high	FY*01/FY*01N.01	M	Medium	1
0	17-40	intermediate/high	FY*02/FY*02	M	High	1
7	17-40	intermediate/high	FY*01/FY*02	F	Medium	1
4	17-40	null/low	FY*01/FY*01	F	Medium	1
0	17-40	intermediate/high	FY*02/FY*01N.01	F	High	1
0	17-40	intermediate/high	FY*02/FY*01N.01	F	Low	1
4	17-40	intermediate/high	FY*01/FY*01	M	High	1
3	0-16	intermediate/high	FY*01/FY*01	F	Low	1
0	0-16	intermediate/high	FY*01/FY*01	F	Low	1
0	>40	null/low	FY*02/FY*01N.01	F	High	1
0	>40	intermediate/high	FY*02/FY*02	M	Medium	0.101881829
0	0-16	intermediate/high	FY*02/FY*01N.01	M	Low	0.646094699
2	>40	intermediate/high	FY*01/FY*01	M	Low	1
4	17-40	intermediate/high	FY*01/FY*02	M	High	0.955938891
4	17-40	intermediate/high	FY*01/FY*02	F	High	1
4	>40	intermediate/high	FY*01/FY*02	M	Low	1
0	>40	intermediate/high	FY*01/FY*02	M	Medium	1
3	0-16	intermediate/high	FY*01/FY*02	M	Low	1
1	17-40	intermediate/high	FY*02/FY*01N.01	F	Low	0.422905706
0	0-16	intermediate/high	FY*01/FY*02	F	Low	0.953358964
0	0-16	intermediate/high	FY*02/FY*02	F	Medium	1
0	0-16	intermediate/high	FY*02/FY*01N.01	F	High	0.90970255
0	>40	intermediate/high	FY*01/FY*02	F	Medium	1
7	0-16	intermediate/high	FY*02/FY*01N.01	F	High	1
0	0-16	intermediate/high	FY*02/FY*01N.01	M	Low	0.328763658
0	17-40	intermediate/high	FY*02/FY*01N.01	F	High	1
1	0-16	intermediate/high	FY*01/FY*02	M	Medium	1
0	0-16	intermediate/high	FY*01/FY*01	M	Medium	0.043504654
0	17-40	intermediate/high	FY*02/FY*01N.01	F	Medium	1
0	0-16	intermediate/high	FY*01/FY*01N.01	M	High	1
0	17-40	intermediate/high	FY*02/FY*01N.01	M	Medium	1
0	>40	intermediate/high	FY*01/FY*02	M	High	1
0	17-40	intermediate/high	FY*02/FY*02	F	Medium	1
0	17-40	intermediate/high	FY*01/FY*02	M	Medium	1
0	0-16	intermediate/high	FY*02/FY*01N.01	M	Low	1
0	0-16	intermediate/high	FY*02/FY*02	M	Low	1
0	>40	intermediate/high	FY*01/FY*02	M	Medium	1
1	>40	intermediate/high	FY*01/FY*01	M	Medium	1
0	17-40	null/low	FY*01/FY*02	F	Medium	0.654390935
0	0-16	intermediate/high	FY*01/FY*01N.01	M	Low	1
0	17-40	intermediate/high	FY*02/FY*01N.01	F	Low	1
0	17-40	intermediate/high	FY*01/FY*01	F	High	1
4	17-40	intermediate/high	FY*01/FY*02	M	Medium	1
1	17-40	intermediate/high	FY*02/FY*01N.01	F	Low	1
0	>40	intermediate/high	FY*01/FY*01	M	Medium	1
0	0-16	intermediate/high	FY*01/FY*01N.01	M	Medium	1
0	17-40	intermediate/high	FY*01/FY*01	M	Low	0.132335087
1	>40	intermediate/high	FY*01/FY*02	M	Medium	1
0	>40	intermediate/high	FY*02/FY*02	M	Medium	1
0	17-40	intermediate/high	FY*02/FY*01N.01	F	Low	1
0	17-40	intermediate/high	FY*01/FY*02	M	Medium	0.598745447
0	0-16	null/low	FY*01/FY*02	M	High	0.849706597
5	17-40	intermediate/high	FY*01/FY*02	F	Medium	1
2	17-40	intermediate/high	FY*01/FY*01N.01	F	High	0.425940915
1	>40	intermediate/high	FY*02/FY*02	F	Medium	1
1	17-40	intermediate/high	FY*02/FY*01N.01	M	High	1
0	0-16	intermediate/high	FY*01/FY*02	M	Low	0.801902064
2	>40	intermediate/high	FY*01/FY*02	F	High	1
0	0-16	intermediate/high	FY*01/FY*01N.01	F	Low	0.416481182
4	>40	intermediate/high	FY*01/FY*02	M	High	1
0	0-16	intermediate/high	FY*02/FY*01N.01	M	Medium	0.101881829
0	17-40	intermediate/high	FY*01/FY*02	F	Low	1
0	0-16	intermediate/high	FY*01/FY*02	F	Medium	0.116197896
0	>40	intermediate/high	FY*02/FY*02	M	High	1
4	17-40	intermediate/high	FY*01/FY*01N.01	F	Low	1
0	17-40	intermediate/high	FY*02/FY*02	F	Low	0.881475111
0	0-16	intermediate/high	FY*01/FY*01	F	Low	1
1	>40	intermediate/high	FY*01/FY*02	M	Medium	1
0	17-40	intermediate/high	FY*01/FY*01N.01	M	Low	1
0	17-40	intermediate/high	FY*01/FY*02	F	High	1
4	>40	intermediate/high	FY*01/FY*02	M	Medium	1
1	17-40	intermediate/high	FY*02/FY*01N.01	M	High	0.649686362
0	0-16	intermediate/high	FY*02/FY*02	M	Low	1
0	>40	intermediate/high	FY*01/FY*01N.01	M	High	1
0	>40	intermediate/high	FY*01/FY*02	F	High	1
4	17-40	intermediate/high	FY*02/FY*02	F	Low	1
0	>40	intermediate/high	FY*01/FY*01N.01	F	High	0.429077297
1	17-40	intermediate/high	FY*01/FY*02	F	High	1
1	17-40	intermediate/high	FY*01/FY*02	F	Low	1
0	17-40	intermediate/high	FY*02/FY*02	M	Medium	1
8	>40	intermediate/high	FY*01/FY*01N.01	M	Low	1
0	17-40	intermediate/high	FY*01/FY*01	F	Low	1
0	>40	intermediate/high	FY*01/FY*02	M	Medium	1
0	17-40	intermediate/high	FY*01/FY*01	F	Low	1
2	>40	intermediate/high	FY*01/FY*02	F	High	1
1	17-40	intermediate/high	FY*02/FY*02	F	Medium	0.130615136
0	>40	intermediate/high	FY*02/FY*02	M	Low	1
1	0-16	intermediate/high	FY*01/FY*01	F	High	1
0	17-40	intermediate/high	FY*01/FY*01	F	High	1
0	0-16	intermediate/high	FY*01/FY*02	M	High	0.039305949
0	17-40	null/low	FY*02/FY*01N.01	F	Medium	1
1	>40	intermediate/high	FY*02/FY*02	F	Low	0.646398219
0	>40	intermediate/high	FY*01/FY*01	M	High	1
5	>40	intermediate/high	FY*01/FY*02	M	Medium	1
2	0-16	intermediate/high	FY*01/FY*01	F	Medium	1
6	17-40	intermediate/high	FY*01/FY*01	M	Low	1
0	0-16	intermediate/high	FY*02/FY*01N.01	F	Low	1
0	17-40	null/low	FY*02/FY*02	F	High	0.037990692
0	0-16	intermediate/high	FY*01/FY*02	M	Low	1
6	17-40	intermediate/high	FY*01/FY*01N.01	M	High	1
0	0-16	intermediate/high	FY*02/FY*01N.01	F	Medium	1
1	>40	intermediate/high	FY*01/FY*02	F	High	1
4	17-40	intermediate/high	FY*01/FY*02	M	Medium	1
2	17-40	intermediate/high	FY*02/FY*01N.01	M	Medium	1
1	17-40	null/low	FY*01/FY*01N.01	F	Low	1
5	17-40	intermediate/high	FY*01/FY*01N.01	M	Low	1
0	>40	intermediate/high	FY*01/FY*02	M	Medium	1
0	17-40	intermediate/high	FY*02/FY*02	F	Medium	0.124038851
0	>40	intermediate/high	FY*01/FY*01	M	Low	1
0	0-16	intermediate/high	FY*02/FY*01N.01	M	Low	0.951942533
0	0-16	intermediate/high	FY*01/FY*02	M	High	1
0	17-40	intermediate/high	FY*01/FY*02	F	Low	1
1	0-16	intermediate/high	FY*01/FY*01N.01	F	Low	1
0	17-40	intermediate/high	FY*01/FY*02	F	Medium	0.421185755
5	17-40	intermediate/high	FY*01/FY*01	M	Medium	1
0	>40	intermediate/high	FY*01/FY*01N.01	M	Medium	1
0	0-16	intermediate/high	FY*01/FY*01N.01	F	Low	0.120902469
4	17-40	intermediate/high	FY*02/FY*02	M	Medium	1
0	17-40	intermediate/high	FY*01/FY*02	M	Medium	1
1	0-16	intermediate/high	FY*01/FY*02	F	High	1
0	0-16	intermediate/high	FY*01/FY*01N.01	F	High	1
0	0-16	intermediate/high	FY*01/FY*01	F	Low	1
0	0-16	intermediate/high	FY*01/FY*02	M	High	0.823502631
1	>40	intermediate/high	FY*01/FY*01N.01	F	Medium	1
2	0-16	intermediate/high	FY*01/FY*02	F	Low	1
1	0-16	intermediate/high	FY*02/FY*01N.01	M	Low	0.047855119
0	>40	intermediate/high	FY*01/FY*02	M	Medium	1
1	>40	intermediate/high	FY*01/FY*01	M	High	1
0	0-16	null/low	FY*01/FY*01	M	High	0.422602185
1	0-16	intermediate/high	FY*02/FY*01N.01	M	Medium	1
1	>40	intermediate/high	FY*01/FY*02	F	Medium	1
3	>40	intermediate/high	FY*02/FY*01N.01	F	High	1
0	>40	intermediate/high	FY*01/FY*02	M	High	1
4	0-16	intermediate/high	FY*01/FY*02	F	High	0.88466208
0	17-40	intermediate/high	FY*01/FY*02	M	Medium	0.64907932
2	17-40	intermediate/high	FY*01/FY*01N.01	F	Medium	1
2	17-40	intermediate/high	FY*01/FY*02	M	High	1
1	0-16	intermediate/high	FY*01/FY*02	F	Low	0.040570619
0	0-16	intermediate/high	FY*01/FY*01N.01	M	Medium	1
1	0-16	intermediate/high	FY*01/FY*02	F	Low	1
0	0-16	intermediate/high	FY*01/FY*02	M	Low	1
2	>40	intermediate/high	FY*01/FY*02	F	High	1
0	0-16	null/low	FY*01/FY*01	F	Medium	0.422905706
2	0-16	intermediate/high	FY*02/FY*02	F	Medium	1
0	>40	intermediate/high	FY*01/FY*02	M	Medium	1
0	17-40	null/low	FY*02/FY*01N.01	F	Medium	1
1	>40	intermediate/high	FY*01/FY*02	F	Low	1
2	17-40	intermediate/high	FY*01/FY*01	M	Medium	1
0	>40	intermediate/high	FY*01/FY*01N.01	M	Medium	1
0	0-16	null/low	FY*02/FY*01N.01	M	Low	0.642401862
0	0-16	intermediate/high	FY*01/FY*02	F	Low	1
0	0-16	null/low	FY*02/FY*02	F	Medium	1
0	0-16	intermediate/high	FY*01/FY*01N.01	M	Low	1
0	17-40	intermediate/high	FY*01/FY*02	F	Medium	1
0	0-16	intermediate/high	FY*01/FY*01N.01	F	Low	0.953358964
4	0-16	intermediate/high	FY*01/FY*02	F	Low	1
0	0-16	intermediate/high	FY*02/FY*02	M	Low	1
0	17-40	intermediate/high	FY*02/FY*01N.01	M	High	0.952650749
4	17-40	intermediate/high	FY*01/FY*01	M	Medium	1
0	17-40	intermediate/high	FY*02/FY*01N.01	F	Low	1
2	0-16	intermediate/high	FY*01/FY*02	F	Low	1
1	0-16	intermediate/high	FY*01/FY*02	F	High	1
0	17-40	intermediate/high	FY*02/FY*02	F	Low	1
1	>40	intermediate/high	FY*01/FY*01	F	High	1
0	>40	null/low	FY*01/FY*01N.01	M	Medium	1
4	17-40	intermediate/high	FY*02/FY*01N.01	M	Low	1
4	0-16	intermediate/high	FY*02/FY*02	M	Medium	1
2	17-40	intermediate/high	FY*01/FY*02	M	High	1
1	17-40	intermediate/high	FY*01/FY*01N.01	M	Medium	1
0	17-40	intermediate/high	FY*01/FY*01	M	Medium	1
0	17-40	intermediate/high	FY*01/FY*02	M	Low	1
4	>40	intermediate/high	FY*01/FY*02	M	High	1
0	0-16	intermediate/high	FY*02/FY*01N.01	M	High	1
1	0-16	intermediate/high	FY*01/FY*02	M	Low	1
0	>40	null/low	FY*01/FY*01	F	High	1
1	17-40	intermediate/high	FY*01/FY*02	F	High	1
2	>40	intermediate/high	FY*01/FY*02	M	High	1
3	17-40	intermediate/high	FY*01/FY*01	M	High	1
1	17-40	intermediate/high	FY*01/FY*02	M	High	1
7	17-40	intermediate/high	FY*01/FY*02	F	Medium	1
1	0-16	intermediate/high	FY*01/FY*02	F	Medium	1
0	0-16	intermediate/high	FY*01/FY*01	F	Medium	0.953207204
0	0-16	intermediate/high	FY*01/FY*02	M	Low	0.038142452
0	17-40	intermediate/high	FY*01/FY*01	F	Medium	1
0	0-16	null/low	FY*01/FY*01	M	Low	1
0	17-40	intermediate/high	FY*01/FY*01	F	Low	1
4	0-16	intermediate/high	FY*02/FY*01N.01	M	Low	1
1	>40	intermediate/high	FY*01/FY*02	M	High	1
2	17-40	intermediate/high	FY*01/FY*02	M	Low	1
2	17-40	intermediate/high	FY*02/FY*02	F	Medium	1
2	17-40	intermediate/high	FY*02/FY*02	F	Low	1
4	0-16	null/low	FY*02/FY*02	M	Low	1
0	0-16	intermediate/high	FY*01/FY*02	M	Medium	1
0	0-16	intermediate/high	FY*02/FY*01N.01	F	Medium	1
0	17-40	intermediate/high	FY*01/FY*01N.01	M	High	0.425940915
0	>40	intermediate/high	FY*02/FY*02	F	Medium	1
0	17-40	intermediate/high	FY*01/FY*01N.01	F	Low	1
0	0-16	intermediate/high	FY*01/FY*01N.01	M	Low	1
0	>40	intermediate/high	FY*02/FY*02	M	Medium	1
3	>40	intermediate/high	FY*01/FY*01	F	High	1
1	>40	intermediate/high	FY*01/FY*01	M	High	1
0	0-16	intermediate/high	FY*02/FY*01N.01	M	Medium	0.811007689
0	0-16	intermediate/high	FY*01/FY*01	F	High	1
0	17-40	intermediate/high	FY*02/FY*01N.01	M	Low	1
0	0-16	intermediate/high	FY*02/FY*01N.01	M	Medium	0.646398219
0	17-40	intermediate/high	FY*01/FY*02	M	Low	1
0	17-40	intermediate/high	FY*01/FY*01	M	High	1
5	>40	intermediate/high	FY*01/FY*01N.01	M	Low	1
0	17-40	intermediate/high	FY*01/FY*02	F	High	1
0	0-16	intermediate/high	FY*02/FY*02	M	High	1
3	>40	intermediate/high	FY*01/FY*01N.01	F	Medium	1
1	>40	intermediate/high	FY*02/FY*01N.01	M	Medium	1
1	0-16	intermediate/high	FY*01/FY*02	F	Medium	1
2	17-40	intermediate/high	FY*01/FY*01	M	Low	1
0	>40	intermediate/high	FY*02/FY*02	M	High	0.317078106
1	17-40	intermediate/high	FY*01/FY*01	M	Medium	1
1	17-40	intermediate/high	FY*02/FY*01N.01	F	Low	1
3	0-16	intermediate/high	FY*02/FY*01N.01	M	Low	1
0	>40	intermediate/high	FY*02/FY*02	M	High	1
0	>40	intermediate/high	FY*01/FY*01N.01	F	Medium	1
0	17-40	intermediate/high	FY*01/FY*01	F	High	0.952650749
6	0-16	intermediate/high	FY*02/FY*01N.01	M	Low	0.836149332
2	>40	intermediate/high	FY*01/FY*02	M	Medium	1
0	>40	intermediate/high	FY*01/FY*01	M	High	1
0	>40	intermediate/high	FY*02/FY*02	M	Medium	0.044819911
0	>40	intermediate/high	FY*01/FY*02	M	Medium	1
1	17-40	intermediate/high	FY*01/FY*02	F	Low	1
1	17-40	intermediate/high	FY*01/FY*01N.01	M	High	1
0	0-16	intermediate/high	FY*01/FY*02	M	High	1
3	>40	intermediate/high	FY*02/FY*01N.01	F	High	1
0	17-40	intermediate/high	FY*01/FY*02	F	Medium	0.64907932
0	0-16	intermediate/high	FY*01/FY*01	M	Low	0.788091866
0	0-16	intermediate/high	FY*02/FY*02	M	Low	0.127984622
4	0-16	intermediate/high	FY*02/FY*02	F	Medium	1
0	17-40	intermediate/high	FY*02/FY*01N.01	M	High	1
0	>40	intermediate/high	FY*01/FY*01	M	Low	1
0	17-40	intermediate/high	FY*01/FY*02	M	Low	1
4	0-16	null/low	FY*02/FY*01N.01	M	Medium	1
2	>40	intermediate/high	FY*01/FY*01	F	Low	1
1	0-16	intermediate/high	FY*01/FY*02	F	High	0.566875759
0	0-16	null/low	FY*02/FY*01N.01	F	Medium	1
0	0-16	intermediate/high	FY*01/FY*01N.01	M	Medium	1
3	0-16	null/low	FY*01/FY*01N.01	F	Low	1
2	17-40	intermediate/high	FY*02/FY*01N.01	F	Low	1
1	>40	intermediate/high	FY*02/FY*02	M	Medium	1
0	>40	intermediate/high	FY*02/FY*01N.01	F	High	1
1	>40	intermediate/high	FY*01/FY*01N.01	F	Medium	1
1	17-40	intermediate/high	FY*02/FY*02	F	Medium	1
4	0-16	intermediate/high	FY*01/FY*01N.01	M	Low	1
0	0-16	intermediate/high	FY*01/FY*01	F	Low	1
0	17-40	intermediate/high	FY*02/FY*01N.01	F	High	1
0	0-16	intermediate/high	FY*01/FY*01N.01	M	Medium	1
0	0-16	intermediate/high	FY*01/FY*02	F	Low	0.643565358
0	17-40	intermediate/high	FY*01/FY*02	M	Medium	1
0	0-16	intermediate/high	FY*01/FY*02	F	Low	1
0	0-16	intermediate/high	FY*01/FY*02	F	Low	0.418605828
6	17-40	null/low	FY*01/FY*01	M	Low	1
1	0-16	intermediate/high	FY*01/FY*02	F	Medium	1
0	17-40	intermediate/high	FY*01/FY*01	F	Low	1
0	17-40	null/low	FY*02/FY*02	F	Low	0.312727641
0	>40	intermediate/high	FY*01/FY*02	F	High	1
1	>40	intermediate/high	FY*01/FY*01	F	Medium	0.570568596
2	17-40	intermediate/high	FY*02/FY*01N.01	M	Low	0.946782679
0	>40	intermediate/high	FY*01/FY*02	M	Medium	1
0	17-40	intermediate/high	FY*01/FY*01N.01	M	Medium	1
0	0-16	intermediate/high	FY*01/FY*01	F	Low	1
2	17-40	intermediate/high	FY*02/FY*01N.01	M	Medium	0.425940915
0	0-16	intermediate/high	FY*02/FY*01N.01	M	Medium	1
5	>40	intermediate/high	FY*01/FY*02	M	High	1
0	>40	intermediate/high	FY*02/FY*01N.01	F	Medium	1
0	>40	intermediate/high	FY*02/FY*02	M	Medium	0.125505868
2	17-40	null/low	FY*02/FY*02	F	Medium	1
1	>40	intermediate/high	FY*01/FY*01	F	High	1
2	17-40	intermediate/high	FY*01/FY*02	M	High	1
0	17-40	intermediate/high	FY*01/FY*01	M	Medium	1
1	17-40	null/low	FY*02/FY*02	F	Low	1
0	17-40	intermediate/high	FY*02/FY*02	F	High	1
0	0-16	intermediate/high	FY*02/FY*01N.01	F	Low	1
1	17-40	intermediate/high	FY*01/FY*02	F	High	1
0	17-40	intermediate/high	FY*02/FY*02	F	High	1
1	17-40	intermediate/high	FY*01/FY*02	F	High	1
1	17-40	intermediate/high	FY*02/FY*01N.01	F	High	1
0	>40	intermediate/high	FY*01/FY*01N.01	F	High	1
3	0-16	intermediate/high	FY*01/FY*02	F	Low	1
1	17-40	intermediate/high	FY*02/FY*02	F	High	1
1	17-40	intermediate/high	FY*01/FY*02	M	High	0.807921894
0	0-16	intermediate/high	FY*01/FY*01N.01	F	Medium	1
1	17-40	intermediate/high	FY*01/FY*02	F	Low	1
0	0-16	intermediate/high	FY*02/FY*01N.01	M	Medium	1
3	0-16	intermediate/high	FY*02/FY*01N.01	F	High	0.896094699
1	0-16	intermediate/high	FY*01/FY*01N.01	M	Medium	1
2	17-40	intermediate/high	FY*01/FY*02	F	Medium	1
4	17-40	intermediate/high	FY*01/FY*02	F	Medium	1
1	0-16	intermediate/high	FY*01/FY*01N.01	M	Low	1
0	0-16	intermediate/high	FY*01/FY*02	F	Medium	0.800030352
3	17-40	intermediate/high	FY*02/FY*01N.01	M	Medium	1
3	17-40	intermediate/high	FY*01/FY*02	M	Low	1
1	17-40	intermediate/high	FY*01/FY*02	M	Low	0.566116957
0	0-16	intermediate/high	FY*01/FY*02	F	Low	1
0	>40	intermediate/high	FY*01/FY*02	F	Low	1
0	0-16	intermediate/high	FY*02/FY*01N.01	F	Low	1
1	17-40	intermediate/high	FY*01/FY*02	F	High	1
3	17-40	intermediate/high	FY*01/FY*01N.01	M	Low	1
6	>40	intermediate/high	FY*02/FY*02	M	Medium	1
1	>40	intermediate/high	FY*01/FY*01	F	Low	1
0	0-16	intermediate/high	FY*02/FY*02	M	High	1
0	0-16	intermediate/high	FY*02/FY*01N.01	F	Medium	1
2	>40	intermediate/high	FY*01/FY*01N.01	M	Medium	1
0	0-16	intermediate/high	FY*02/FY*02	F	Low	1
4	17-40	intermediate/high	FY*01/FY*01N.01	F	Low	1
3	0-16	intermediate/high	FY*01/FY*02	F	Low	1
5	0-16	intermediate/high	FY*02/FY*02	F	High	1
5	>40	intermediate/high	FY*01/FY*02	M	Medium	1
3	>40	intermediate/high	FY*01/FY*02	M	Low	1
0	>40	intermediate/high	FY*01/FY*02	F	High	1
3	17-40	intermediate/high	FY*01/FY*02	M	Medium	1
6	17-40	intermediate/high	FY*01/FY*01N.01	F	Medium	1
0	0-16	intermediate/high	FY*02/FY*02	M	Low	0.325627276
2	17-40	intermediate/high	FY*02/FY*02	F	Medium	1
2	0-16	intermediate/high	FY*01/FY*02	M	Low	1
5	0-16	intermediate/high	FY*01/FY*02	F	Low	1
0	17-40	intermediate/high	FY*01/FY*02	M	High	1
0	>40	intermediate/high	FY*02/FY*02	F	High	1
7	17-40	intermediate/high	FY*01/FY*01	F	Low	1
7	17-40	intermediate/high	FY*02/FY*02	M	Low	1
0	17-40	intermediate/high	FY*01/FY*02	F	High	1
3	17-40	intermediate/high	FY*01/FY*01N.01	M	Medium	0.627175233
1	0-16	null/low	FY*02/FY*01N.01	F	Medium	1
3	>40	intermediate/high	FY*01/FY*02	F	High	1
0	0-16	intermediate/high	FY*02/FY*02	F	Medium	1
1	17-40	intermediate/high	FY*01/FY*01	M	Low	0.327650749
4	0-16	intermediate/high	FY*01/FY*02	F	High	1
3	0-16	intermediate/high	FY*01/FY*02	M	Low	1
0	0-16	intermediate/high	FY*02/FY*01N.01	M	Low	1
0	0-16	intermediate/high	FY*01/FY*02	F	Low	0.85441117
1	0-16	intermediate/high	FY*01/FY*02	F	Low	1
0	>40	intermediate/high	FY*01/FY*02	M	Medium	1
0	>40	intermediate/high	FY*02/FY*02	M	High	1
1	17-40	intermediate/high	FY*01/FY*02	F	High	1
0	>40	intermediate/high	FY*01/FY*02	M	Medium	1
1	0-16	null/low	FY*01/FY*01	M	Low	0.579775395
5	>40	intermediate/high	FY*01/FY*01	M	Medium	1
0	17-40	null/low	FY*02/FY*01N.01	M	Medium	1
0	0-16	intermediate/high	FY*01/FY*02	F	Medium	0.814498179
0	>40	intermediate/high	FY*01/FY*02	F	Medium	0.886786726
0	17-40	null/low	FY*02/FY*02	F	High	1
0	0-16	intermediate/high	FY*01/FY*02	M	High	0.752124646
0	0-16	null/low	FY*02/FY*02	F	Low	1
1	17-40	intermediate/high	FY*02/FY*01N.01	M	High	1
1	>40	intermediate/high	FY*02/FY*01N.01	F	High	1
0	17-40	intermediate/high	FY*01/FY*01N.01	F	Medium	1
0	17-40	intermediate/high	FY*01/FY*01	M	High	1
1	17-40	intermediate/high	FY*01/FY*01N.01	M	Low	1
0	17-40	intermediate/high	FY*01/FY*01	F	High	1
0	>40	intermediate/high	FY*02/FY*01N.01	F	High	1
1	>40	intermediate/high	FY*01/FY*01	M	Medium	1
0	17-40	intermediate/high	FY*02/FY*01N.01	M	Medium	1
0	0-16	intermediate/high	FY*01/FY*02	M	Low	1
0	>40	intermediate/high	FY*02/FY*01N.01	F	Medium	1
1	17-40	intermediate/high	FY*02/FY*01N.01	M	Low	1
5	17-40	intermediate/high	FY*01/FY*01	M	High	1
0	0-16	intermediate/high	FY*01/FY*02	M	High	1
6	17-40	intermediate/high	FY*01/FY*01N.01	M	Low	1
5	17-40	intermediate/high	FY*02/FY*02	M	High	1
0	>40	intermediate/high	FY*01/FY*01	F	Medium	1
1	17-40	intermediate/high	FY*01/FY*01	F	High	1
1	17-40	intermediate/high	FY*02/FY*01N.01	F	Low	1
0	17-40	intermediate/high	FY*01/FY*02	F	Low	1
0	0-16	intermediate/high	FY*02/FY*01N.01	M	High	0.649686362
0	17-40	intermediate/high	FY*01/FY*02	F	Low	0.039710643
0	>40	intermediate/high	FY*01/FY*02	F	Low	1
0	0-16	null/low	FY*02/FY*02	F	High	0.946782679
0	0-16	intermediate/high	FY*02/FY*01N.01	F	Low	0.643565358
1	17-40	intermediate/high	FY*01/FY*01N.01	F	Low	0.953358964
0	>40	intermediate/high	FY*01/FY*02	M	High	1
0	17-40	intermediate/high	FY*02/FY*02	F	Medium	1
0	17-40	intermediate/high	FY*01/FY*01N.01	M	Low	1
1	17-40	intermediate/high	FY*01/FY*02	M	Medium	1
0	0-16	intermediate/high	FY*02/FY*01N.01	F	Low	0.422905706
1	17-40	null/low	FY*01/FY*01	M	High	1
0	0-16	intermediate/high	FY*01/FY*01N.01	M	Medium	0.733458114
3	17-40	intermediate/high	FY*02/FY*02	M	Medium	1
0	>40	intermediate/high	FY*01/FY*01N.01	M	High	0.953207204
0	0-16	intermediate/high	FY*02/FY*01N.01	M	High	1
11	17-40	intermediate/high	FY*01/FY*01	F	Low	1
0	0-16	intermediate/high	FY*02/FY*01N.01	F	Low	0.934540672
0	>40	intermediate/high	FY*02/FY*02	F	High	1
2	17-40	intermediate/high	FY*01/FY*02	M	Medium	1
0	>40	intermediate/high	FY*02/FY*01N.01	F	High	1
3	>40	intermediate/high	FY*01/FY*01	F	Low	1
0	17-40	intermediate/high	FY*01/FY*02	M	Low	1
4	>40	intermediate/high	FY*01/FY*01	F	Medium	1
0	17-40	intermediate/high	FY*02/FY*02	M	Medium	1
0	0-16	intermediate/high	FY*01/FY*01N.01	M	Low	1
0	17-40	intermediate/high	FY*02/FY*01N.01	F	High	1
1	>40	intermediate/high	FY*01/FY*02	M	Low	1
1	>40	intermediate/high	FY*01/FY*01	F	High	1
4	0-16	intermediate/high	FY*01/FY*01N.01	F	Low	1
0	0-16	intermediate/high	FY*02/FY*01N.01	M	Medium	1
0	17-40	intermediate/high	FY*01/FY*01N.01	F	Low	1
5	17-40	intermediate/high	FY*01/FY*01N.01	M	Low	1
1	0-16	intermediate/high	FY*01/FY*02	F	High	1
0	0-16	intermediate/high	FY*02/FY*02	M	Low	1
0	0-16	intermediate/high	FY*01/FY*01	M	Medium	1
0	0-16	intermediate/high	FY*01/FY*02	F	Low	0.752681101
0	0-16	intermediate/high	FY*02/FY*01N.01	F	Medium	1
1	0-16	intermediate/high	FY*02/FY*01N.01	M	Low	1
5	0-16	intermediate/high	FY*02/FY*02	M	Medium	1
0	>40	intermediate/high	FY*01/FY*02	F	High	1
3	17-40	intermediate/high	FY*02/FY*02	F	Medium	1
1	17-40	intermediate/high	FY*01/FY*02	F	Low	0.422905706
0	0-16	intermediate/high	FY*01/FY*02	M	High	1
0	17-40	intermediate/high	FY*01/FY*02	F	Low	1
0	17-40	intermediate/high	FY*01/FY*02	F	Medium	0.9589741
7	17-40	intermediate/high	FY*01/FY*01N.01	F	Medium	1
0	0-16	intermediate/high	FY*01/FY*01	M	High	1
0	17-40	intermediate/high	FY*01/FY*01N.01	F	High	1
3	17-40	intermediate/high	FY*01/FY*01N.01	F	Low	1
0	17-40	intermediate/high	FY*02/FY*01N.01	F	Medium	1
2	>40	null/low	FY*01/FY*01N.01	F	Medium	1
0	>40	intermediate/high	FY*02/FY*01N.01	F	High	1
0	17-40	intermediate/high	FY*01/FY*01N.01	M	Medium	0.949210846
2	17-40	intermediate/high	FY*02/FY*02	F	Medium	1
0	>40	intermediate/high	FY*01/FY*02	F	High	1
0	0-16	intermediate/high	FY*01/FY*01N.01	F	Medium	0.565105221
1	17-40	intermediate/high	FY*01/FY*02	F	High	1
0	>40	intermediate/high	FY*01/FY*01	F	High	1
0	>40	intermediate/high	FY*01/FY*02	M	Medium	1
1	17-40	intermediate/high	FY*02/FY*01N.01	M	Low	1
0	>40	intermediate/high	FY*01/FY*01	F	Low	1
0	17-40	intermediate/high	FY*01/FY*02	M	High	1
0	17-40	intermediate/high	FY*01/FY*02	F	High	0.421691623
1	17-40	intermediate/high	FY*02/FY*01N.01	M	Low	1
0	0-16	intermediate/high	FY*01/FY*02	M	High	1
0	17-40	intermediate/high	FY*01/FY*02	F	High	1
0	>40	intermediate/high	FY*02/FY*01N.01	M	Medium	1
0	17-40	intermediate/high	FY*02/FY*02	F	High	1
0	>40	intermediate/high	FY*01/FY*01	M	High	1
2	>40	intermediate/high	FY*01/FY*02	M	Medium	1
1	>40	intermediate/high	FY*01/FY*02	F	High	1
0	17-40	intermediate/high	FY*02/FY*01N.01	M	Low	0.120902469
3	17-40	intermediate/high	FY*02/FY*02	F	Medium	1
1	>40	intermediate/high	FY*02/FY*01N.01	F	High	1
0	>40	intermediate/high	FY*01/FY*01	M	Medium	0.044819911
0	17-40	intermediate/high	FY*01/FY*01N.01	F	High	0.952397815
0	>40	intermediate/high	FY*02/FY*01N.01	F	Medium	1
0	>40	intermediate/high	FY*02/FY*01N.01	F	High	1
1	17-40	intermediate/high	FY*01/FY*02	M	High	0.64907932
1	17-40	intermediate/high	FY*02/FY*01N.01	F	Medium	0.956495346
1	0-16	intermediate/high	FY*02/FY*02	M	High	1
5	0-16	intermediate/high	FY*01/FY*02	F	Medium	1
2	>40	intermediate/high	FY*01/FY*02	F	Medium	1
1	17-40	intermediate/high	FY*01/FY*02	M	High	0.953358964
2	17-40	intermediate/high	FY*02/FY*01N.01	M	High	1
1	>40	intermediate/high	FY*01/FY*01	F	High	1
8	0-16	intermediate/high	FY*01/FY*02	M	Low	1
0	17-40	intermediate/high	FY*01/FY*01	M	Medium	1
0	>40	intermediate/high	FY*01/FY*02	F	High	1
0	0-16	intermediate/high	FY*01/FY*02	M	Medium	0.809945366
0	0-16	intermediate/high	FY*02/FY*02	M	High	1
0	>40	intermediate/high	FY*01/FY*02	F	Medium	1
0	0-16	intermediate/high	FY*02/FY*01N.01	F	High	1
0	0-16	intermediate/high	FY*01/FY*02	M	Medium	0.782780251
0	0-16	intermediate/high	FY*01/FY*01	F	High	0.041228248
0	0-16	intermediate/high	FY*02/FY*02	F	Low	0.0410259
0	>40	intermediate/high	FY*01/FY*01	M	Medium	1
2	17-40	intermediate/high	FY*02/FY*02	F	Low	1
0	0-16	intermediate/high	FY*02/FY*02	M	Medium	1
1	0-16	intermediate/high	FY*01/FY*02	F	High	1
0	17-40	intermediate/high	FY*02/FY*01N.01	F	High	0.955938891
0	0-16	intermediate/high	FY*01/FY*02	M	Low	1
1	0-16	null/low	FY*01/FY*01N.01	F	Low	0.039710643
0	0-16	intermediate/high	FY*01/FY*01	M	Medium	0.647865237
4	>40	intermediate/high	FY*01/FY*01N.01	M	High	1
1	>40	intermediate/high	FY*02/FY*01N.01	M	Medium	1
0	0-16	intermediate/high	FY*01/FY*02	F	Low	0.938284096
2	0-16	null/low	FY*01/FY*01	M	Low	1
0	0-16	intermediate/high	FY*02/FY*02	M	Medium	1
0	>40	intermediate/high	FY*01/FY*02	F	Medium	1
0	17-40	intermediate/high	FY*01/FY*02	M	Low	0.810299474
0	0-16	intermediate/high	FY*01/FY*01N.01	M	Low	0.132335087
0	17-40	intermediate/high	FY*01/FY*01	M	High	0.416936463
0	0-16	intermediate/high	FY*01/FY*01N.01	F	Medium	1
0	>40	intermediate/high	FY*02/FY*02	F	Medium	1
4	17-40	intermediate/high	FY*01/FY*01	M	Medium	1
0	17-40	intermediate/high	FY*01/FY*02	F	High	1
3	>40	intermediate/high	FY*01/FY*01	M	Medium	0.653328612
3	>40	null/low	FY*02/FY*01N.01	F	Low	1
0	17-40	intermediate/high	FY*02/FY*02	F	High	0.118727236
1	17-40	intermediate/high	FY*02/FY*01N.01	F	Medium	0.116197896
0	>40	intermediate/high	FY*01/FY*01N.01	F	High	1
0	17-40	intermediate/high	FY*02/FY*01N.01	M	Low	1
0	>40	intermediate/high	FY*02/FY*01N.01	M	Low	1
0	17-40	intermediate/high	FY*02/FY*01N.01	F	High	1
6	17-40	intermediate/high	FY*01/FY*02	F	Low	1
0	0-16	intermediate/high	FY*02/FY*01N.01	M	Medium	1
1	0-16	intermediate/high	FY*01/FY*01N.01	M	Low	0.312727641
3	0-16	intermediate/high	FY*02/FY*01N.01	M	Low	1
0	17-40	intermediate/high	FY*01/FY*02	F	Low	1
2	0-16	intermediate/high	FY*01/FY*01	F	Medium	1
0	>40	intermediate/high	FY*01/FY*01	F	Medium	1
0	17-40	intermediate/high	FY*01/FY*01	F	Low	1
2	17-40	intermediate/high	FY*02/FY*02	M	High	1
0	17-40	intermediate/high	FY*01/FY*02	F	Medium	1
4	0-16	intermediate/high	FY*02/FY*02	M	High	1
0	0-16	intermediate/high	FY*02/FY*02	M	High	1
0	0-16	intermediate/high	FY*01/FY*02	M	Medium	0.418605828
0	0-16	intermediate/high	FY*01/FY*02	F	Low	1
2	0-16	intermediate/high	FY*02/FY*01N.01	M	Medium	1
0	17-40	intermediate/high	FY*01/FY*02	M	High	0.134257386
0	17-40	intermediate/high	FY*02/FY*01N.01	F	High	0.955938891
0	17-40	intermediate/high	FY*01/FY*02	M	Low	1
5	17-40	intermediate/high	FY*02/FY*02	F	Medium	1
2	0-16	intermediate/high	FY*02/FY*02	F	Medium	1
2	>40	intermediate/high	FY*01/FY*02	F	High	1
2	17-40	intermediate/high	FY*01/FY*01N.01	F	Low	0.575475516
0	0-16	intermediate/high	FY*01/FY*02	F	Low	1
0	17-40	intermediate/high	FY*01/FY*01	M	Low	1
0	0-16	intermediate/high	FY*02/FY*01N.01	M	Medium	0.040570619
6	17-40	intermediate/high	FY*01/FY*01N.01	M	Low	1
0	0-16	intermediate/high	FY*02/FY*02	F	High	1
3	17-40	intermediate/high	FY*01/FY*01N.01	F	High	1
0	0-16	intermediate/high	FY*01/FY*01N.01	F	Low	1
0	0-16	intermediate/high	FY*01/FY*01N.01	F	Medium	0.039710643
1	0-16	intermediate/high	FY*02/FY*02	F	Low	1
0	0-16	intermediate/high	FY*01/FY*01N.01	M	Low	1
2	17-40	intermediate/high	FY*02/FY*02	M	Low	1
2	17-40	intermediate/high	FY*01/FY*01	F	Low	1
0	17-40	intermediate/high	FY*01/FY*01	M	Low	1
0	17-40	intermediate/high	FY*01/FY*02	M	Low	0.116197896
0	0-16	intermediate/high	FY*01/FY*01N.01	M	Medium	1
0	>40	intermediate/high	FY*01/FY*01	F	Medium	1
2	0-16	intermediate/high	FY*02/FY*02	F	Medium	1
0	17-40	intermediate/high	FY*02/FY*01N.01	M	High	0.329117766
0	17-40	intermediate/high	FY*01/FY*01	F	High	1
2	0-16	intermediate/high	FY*01/FY*01N.01	M	Low	1
0	0-16	intermediate/high	FY*02/FY*02	M	High	1
0	17-40	intermediate/high	FY*01/FY*01	F	High	1
0	>40	intermediate/high	FY*02/FY*02	M	High	1
4	17-40	intermediate/high	FY*02/FY*01N.01	M	Low	1
0	17-40	intermediate/high	FY*01/FY*01N.01	F	Low	1
0	17-40	intermediate/high	FY*02/FY*01N.01	F	Medium	1
0	0-16	intermediate/high	FY*01/FY*02	M	Medium	0.103146499
3	17-40	intermediate/high	FY*01/FY*02	F	Medium	1
1	17-40	intermediate/high	FY*01/FY*02	M	Low	0.419314043
0	17-40	intermediate/high	FY*02/FY*02	M	High	1
1	>40	intermediate/high	FY*01/FY*02	F	High	1
3	17-40	intermediate/high	FY*01/FY*02	M	Medium	1
0	>40	intermediate/high	FY*01/FY*02	F	Medium	1
3	>40	intermediate/high	FY*01/FY*02	M	Medium	1
1	0-16	intermediate/high	FY*01/FY*01	F	High	0.425940915
0	0-16	intermediate/high	FY*01/FY*01	F	Low	0.51790773
2	17-40	intermediate/high	FY*02/FY*02	F	Low	1
0	17-40	intermediate/high	FY*02/FY*01N.01	M	Low	1
0	17-40	intermediate/high	FY*01/FY*02	F	Low	1
0	0-16	intermediate/high	FY*01/FY*01N.01	F	High	1
0	0-16	intermediate/high	FY*01/FY*01	M	Low	1
1	17-40	intermediate/high	FY*01/FY*01N.01	M	Low	1
2	17-40	intermediate/high	FY*01/FY*02	F	Medium	0.952650749
1	>40	intermediate/high	FY*01/FY*01N.01	F	Low	1
0	17-40	intermediate/high	FY*01/FY*02	F	High	1
0	0-16	intermediate/high	FY*01/FY*02	F	Low	1
1	17-40	intermediate/high	FY*01/FY*02	M	High	1
0	0-16	intermediate/high	FY*01/FY*02	F	Low	1
2	0-16	intermediate/high	FY*01/FY*01N.01	F	Low	1
0	0-16	intermediate/high	FY*01/FY*01N.01	M	High	1
0	>40	intermediate/high	FY*02/FY*02	F	High	1
5	17-40	intermediate/high	FY*02/FY*01N.01	F	Medium	1
0	17-40	intermediate/high	FY*01/FY*02	F	High	1
1	17-40	intermediate/high	FY*01/FY*01	F	Medium	1
0	17-40	intermediate/high	FY*01/FY*01	F	High	1
2	0-16	null/low	FY*02/FY*02	M	Low	1
0	17-40	intermediate/high	FY*02/FY*02	M	Low	0.337414002
5	0-16	intermediate/high	FY*02/FY*01N.01	F	Low	0.448654391
1	>40	intermediate/high	FY*01/FY*02	M	Medium	1
2	17-40	intermediate/high	FY*01/FY*02	M	Medium	1
2	17-40	intermediate/high	FY*02/FY*02	F	Low	1
2	>40	intermediate/high	FY*01/FY*02	F	High	1
0	>40	intermediate/high	FY*01/FY*02	M	Medium	1
0	>40	intermediate/high	FY*02/FY*02	F	Low	1
0	0-16	null/low	FY*01/FY*01	M	High	0.725263051
4	17-40	intermediate/high	FY*01/FY*02	F	High	1
0	0-16	intermediate/high	FY*01/FY*01N.01	F	Low	1
4	17-40	intermediate/high	FY*02/FY*02	F	Low	1
8	>40	intermediate/high	FY*01/FY*02	F	Medium	1
2	0-16	intermediate/high	FY*01/FY*02	F	High	1
2	0-16	intermediate/high	FY*02/FY*01N.01	M	Low	1
1	>40	intermediate/high	FY*01/FY*02	M	High	1
2	>40	intermediate/high	FY*02/FY*02	F	Medium	0.949210846
0	17-40	intermediate/high	FY*01/FY*02	F	Medium	1
1	17-40	intermediate/high	FY*01/FY*01N.01	F	Medium	1
0	0-16	intermediate/high	FY*01/FY*02	M	Medium	0.130615136
0	17-40	intermediate/high	FY*01/FY*01N.01	F	Low	1
0	17-40	intermediate/high	FY*01/FY*01N.01	M	Medium	1
2	>40	intermediate/high	FY*01/FY*01N.01	M	Medium	0.751922299
5	0-16	intermediate/high	FY*01/FY*01	M	Low	1
0	17-40	null/low	FY*02/FY*01N.01	M	Medium	0.327650749
1	>40	intermediate/high	FY*01/FY*01N.01	M	Low	1
0	0-16	intermediate/high	FY*01/FY*01	F	High	0.808276002
0	>40	intermediate/high	FY*01/FY*02	M	Low	0.121661271
0	>40	null/low	FY*02/FY*02	M	Low	1
0	0-16	intermediate/high	FY*02/FY*02	M	Low	1
0	17-40	intermediate/high	FY*01/FY*01N.01	F	Medium	0.653025091
0	17-40	intermediate/high	FY*01/FY*01	F	Low	1
0	17-40	intermediate/high	FY*01/FY*02	F	High	1
2	>40	intermediate/high	FY*01/FY*01N.01	M	Low	1
2	0-16	null/low	FY*01/FY*02	M	Medium	1
1	>40	intermediate/high	FY*02/FY*01N.01	F	Low	1
3	17-40	intermediate/high	FY*01/FY*01N.01	M	Low	1
0	0-16	intermediate/high	FY*01/FY*02	F	Medium	0.647865237
0	>40	intermediate/high	FY*01/FY*02	F	Medium	0.039710643
0	0-16	intermediate/high	FY*02/FY*01N.01	M	Medium	1
1	17-40	intermediate/high	FY*02/FY*02	F	High	1
0	>40	intermediate/high	FY*02/FY*01N.01	F	Medium	1
5	17-40	intermediate/high	FY*02/FY*02	F	Medium	1
0	>40	intermediate/high	FY*01/FY*02	M	Medium	1
2	17-40	intermediate/high	FY*02/FY*02	F	Low	1
9	17-40	intermediate/high	FY*01/FY*01	F	High	1
2	17-40	intermediate/high	FY*02/FY*02	F	Medium	1
0	17-40	intermediate/high	FY*01/FY*02	F	Medium	1
0	17-40	intermediate/high	FY*01/FY*02	F	Low	1
0	0-16	intermediate/high	FY*01/FY*01	M	Low	0.789558883
1	0-16	intermediate/high	FY*02/FY*01N.01	F	Medium	1
0	17-40	intermediate/high	FY*02/FY*01N.01	M	Low	1
2	0-16	intermediate/high	FY*01/FY*01N.01	M	Medium	1
7	0-16	intermediate/high	FY*02/FY*01N.01	M	Low	1
1	>40	intermediate/high	FY*01/FY*01N.01	F	Low	1
0	>40	intermediate/high	FY*01/FY*02	M	Low	0.036270741
0	17-40	intermediate/high	FY*01/FY*02	M	High	1
5	0-16	intermediate/high	FY*02/FY*02	F	Low	1
0	17-40	intermediate/high	FY*02/FY*02	F	Medium	0.045578713
0	17-40	intermediate/high	FY*01/FY*02	F	Low	1
2	>40	intermediate/high	FY*01/FY*01	M	Low	1
1	17-40	intermediate/high	FY*02/FY*02	F	Medium	1
4	17-40	intermediate/high	FY*02/FY*02	F	Low	1
3	17-40	intermediate/high	FY*02/FY*02	M	Medium	1
0	17-40	intermediate/high	FY*02/FY*01N.01	M	Medium	1
0	17-40	intermediate/high	FY*01/FY*02	F	Low	1
1	17-40	intermediate/high	FY*01/FY*01	M	Medium	1
0	>40	intermediate/high	FY*01/FY*01N.01	M	Low	1
0	17-40	intermediate/high	FY*01/FY*01N.01	F	Low	0.040570619
0	0-16	intermediate/high	FY*01/FY*01	M	High	1
2	17-40	intermediate/high	FY*01/FY*02	M	Medium	1
0	0-16	intermediate/high	FY*02/FY*02	M	Medium	1
0	17-40	null/low	FY*02/FY*01N.01	F	High	1
0	17-40	intermediate/high	FY*02/FY*02	F	Medium	1
0	0-16	intermediate/high	FY*01/FY*01	M	Low	0.342169162
0	>40	intermediate/high	FY*02/FY*02	M	High	1
2	0-16	intermediate/high	FY*01/FY*02	M	Low	1
2	0-16	intermediate/high	FY*01/FY*02	F	Low	1
2	0-16	intermediate/high	FY*01/FY*01	F	Medium	1
0	0-16	intermediate/high	FY*01/FY*01N.01	M	Low	0.120902469
2	0-16	intermediate/high	FY*02/FY*01N.01	F	Low	0.125505868
2	17-40	intermediate/high	FY*01/FY*02	M	Medium	1
6	0-16	intermediate/high	FY*01/FY*02	M	Medium	1
1	17-40	intermediate/high	FY*01/FY*01	F	Low	1
0	>40	intermediate/high	FY*01/FY*02	F	High	0.044819911
0	17-40	null/low	FY*01/FY*01	M	Medium	1
1	17-40	intermediate/high	FY*01/FY*01	M	Medium	1
2	17-40	intermediate/high	FY*01/FY*01N.01	M	Medium	1
5	17-40	intermediate/high	FY*02/FY*01N.01	F	Medium	1
0	17-40	intermediate/high	FY*01/FY*01N.01	F	High	1
0	17-40	null/low	FY*01/FY*02	F	Low	1
0	17-40	intermediate/high	FY*02/FY*01N.01	F	Medium	0.649686362
2	>40	intermediate/high	FY*01/FY*02	M	Low	1
2	17-40	intermediate/high	FY*01/FY*02	M	Medium	0.644222987
2	17-40	intermediate/high	FY*02/FY*01N.01	F	High	1
3	>40	intermediate/high	FY*01/FY*02	M	High	1
0	17-40	intermediate/high	FY*01/FY*02	M	Medium	1
0	17-40	intermediate/high	FY*01/FY*02	F	High	1
3	0-16	null/low	FY*01/FY*02	M	Medium	1
2	17-40	null/low	FY*02/FY*01N.01	M	Low	1
0	0-16	intermediate/high	FY*01/FY*02	F	Medium	0.871762444
0	17-40	intermediate/high	FY*01/FY*02	M	Medium	0.956495346
0	17-40	intermediate/high	FY*01/FY*01	M	High	1
2	>40	intermediate/high	FY*02/FY*01N.01	M	Low	1
1	0-16	intermediate/high	FY*02/FY*02	M	Low	1
0	0-16	intermediate/high	FY*02/FY*02	F	Low	0.036270741
1	>40	intermediate/high	FY*01/FY*01N.01	M	High	1
0	0-16	intermediate/high	FY*01/FY*01N.01	M	High	1
2	0-16	intermediate/high	FY*01/FY*02	F	Low	1
2	17-40	intermediate/high	FY*01/FY*01N.01	M	High	1
2	0-16	intermediate/high	FY*01/FY*01N.01	F	Low	1
0	17-40	intermediate/high	FY*02/FY*02	F	High	1
0	>40	intermediate/high	FY*01/FY*02	M	Medium	0.953358964
0	0-16	intermediate/high	FY*02/FY*01N.01	F	Medium	0.039710643
0	>40	intermediate/high	FY*02/FY*02	F	Low	1
0	0-16	intermediate/high	FY*01/FY*02	M	Low	1
0	17-40	intermediate/high	FY*02/FY*01N.01	F	High	0.652620397
5	17-40	intermediate/high	FY*01/FY*01	M	Low	1
0	0-16	intermediate/high	FY*01/FY*02	F	High	1
3	>40	intermediate/high	FY*01/FY*01N.01	F	Medium	1
1	17-40	intermediate/high	FY*02/FY*02	M	Medium	1
3	0-16	intermediate/high	FY*01/FY*02	M	Medium	1
0	17-40	intermediate/high	FY*01/FY*02	F	Medium	1
4	17-40	intermediate/high	FY*01/FY*02	M	High	1
2	17-40	intermediate/high	FY*01/FY*01N.01	M	Low	1
1	17-40	intermediate/high	FY*01/FY*02	F	Medium	1
0	0-16	intermediate/high	FY*01/FY*02	M	Low	0.405453258
5	17-40	intermediate/high	FY*01/FY*02	M	Low	1
2	>40	intermediate/high	FY*02/FY*02	F	Medium	1
0	>40	null/low	FY*01/FY*01	F	High	1
3	0-16	intermediate/high	FY*02/FY*02	M	High	1
3	17-40	intermediate/high	FY*02/FY*02	F	Low	1
0	>40	intermediate/high	FY*01/FY*01N.01	M	Medium	1
1	17-40	intermediate/high	FY*01/FY*01N.01	F	Medium	1
0	17-40	intermediate/high	FY*02/FY*02	M	High	1
0	0-16	intermediate/high	FY*01/FY*01N.01	F	Medium	1
3	0-16	intermediate/high	FY*01/FY*02	F	Medium	1
0	>40	intermediate/high	FY*01/FY*01	F	High	1
0	17-40	intermediate/high	FY*01/FY*01N.01	F	High	1
2	17-40	intermediate/high	FY*02/FY*02	F	Low	1
0	0-16	intermediate/high	FY*01/FY*01	F	Low	1
0	>40	intermediate/high	FY*01/FY*02	M	Medium	1
2	>40	intermediate/high	FY*02/FY*01N.01	F	High	1
0	>40	intermediate/high	FY*01/FY*01	M	Medium	1
1	17-40	intermediate/high	FY*02/FY*01N.01	F	Low	1
0	>40	intermediate/high	FY*02/FY*02	F	Medium	1
4	17-40	intermediate/high	FY*02/FY*01N.01	M	Medium	1
0	0-16	intermediate/high	FY*02/FY*02	F	High	0.866653177
4	17-40	intermediate/high	FY*01/FY*01	F	High	1
1	>40	intermediate/high	FY*02/FY*02	F	Medium	1
4	0-16	intermediate/high	FY*01/FY*02	F	High	1
0	0-16	intermediate/high	FY*01/FY*02	M	High	1
0	0-16	intermediate/high	FY*01/FY*02	F	High	1
4	0-16	null/low	FY*02/FY*02	F	High	1
2	>40	null/low	FY*01/FY*02	F	High	1
0	17-40	intermediate/high	FY*01/FY*02	F	High	1
0	>40	intermediate/high	FY*01/FY*01N.01	M	Medium	1
4	17-40	null/low	FY*02/FY*02	F	Medium	1
2	17-40	intermediate/high	FY*02/FY*02	F	Low	1
1	17-40	null/low	FY*02/FY*02	F	Low	1
0	17-40	intermediate/high	FY*02/FY*01N.01	F	High	1
0	0-16	intermediate/high	FY*01/FY*01N.01	M	High	1
0	>40	intermediate/high	FY*01/FY*01	F	Low	1
0	17-40	intermediate/high	FY*01/FY*02	M	Medium	1
0	>40	null/low	FY*01/FY*01	F	High	1
1	>40	intermediate/high	FY*02/FY*01N.01	M	High	1
2	>40	null/low	FY*01/FY*02	F	High	1
2	17-40	intermediate/high	FY*01/FY*01N.01	M	Medium	1
2	0-16	intermediate/high	FY*01/FY*01N.01	M	Medium	1
0	17-40	intermediate/high	FY*01/FY*01N.01	M	Medium	1
1	17-40	intermediate/high	FY*02/FY*02	M	Low	1
3	17-40	intermediate/high	FY*01/FY*01	M	Low	1
4	17-40	intermediate/high	FY*01/FY*02	M	High	1
0	>40	intermediate/high	FY*01/FY*02	F	Low	1
1	17-40	intermediate/high	FY*01/FY*02	M	Low	1
3	17-40	intermediate/high	FY*02/FY*02	F	Medium	1
0	>40	intermediate/high	FY*01/FY*01	F	High	1
0	0-16	null/low	FY*01/FY*01N.01	F	High	1
6	17-40	intermediate/high	FY*01/FY*02	M	High	1
0	0-16	intermediate/high	FY*02/FY*01N.01	M	Low	1
