# Supplementary material for: Reduced cytochrome P-450 (CYP) 2D6 activity and Plasmodium vivax malaria risk in Amazonians: A retrospective, population-based cohort study
Source: PLoS Negl Trop Dis. 2026 Mar 27;20(3):e0014160. doi: 10.1371/journal.pntd.0014160 (PMC13048497; doi:10.1371/journal.pntd.0014160)
Supplement: S2 Data — (CSV) [file pntd.0014160.s014.csv]

CYP2D6 activity score	FY genotype	Age	Sex	Wealth index	Time at risk weighted	Time to event	Censure
normal/high	FY*01/FY*01N.01	0-16	F	Medium	1	180	0
normal/high	FY*02/FY*02	0-16	F	Medium	1	180	0
normal/high	FY*02/FY*01N.01	17-40	M	Medium	1	180	0
intermediate	FY*02/FY*01N.01	>40	F	High	1	180	0
normal/high	FY*02/FY*01N.01	0-16	F	Medium	1	180	0
normal/high	FY*01/FY*02	17-40	M	High	0.807921894	114	0
normal/high	FY*02/FY*02	0-16	M	Low	1	180	0
null/low	FY*01/FY*02	>40	M	High	1	180	0
intermediate	FY*02/FY*01N.01	0-16	M	High	1	180	0
normal/high	FY*01/FY*01	>40	F	High	1	180	0
normal/high	FY*01/FY*02	17-40	M	High	1	180	0
intermediate	FY*01/FY*01N.01	17-40	M	Low	1	180	0
intermediate	FY*01/FY*01	>40	M	Medium	1	180	0
normal/high	FY*01/FY*01N.01	17-40	M	Low	1	180	0
normal/high	FY*01/FY*02	0-16	F	High	1	180	0
normal/high	FY*01/FY*01	0-16	M	High	1	180	0
intermediate	FY*01/FY*01N.01	17-40	F	Medium	1	38	0
normal/high	FY*01/FY*02	0-16	M	High	1	180	0
null/low	FY*01/FY*02	17-40	M	High	1	179	1
intermediate	FY*02/FY*01N.01	0-16	F	High	1	62	1
intermediate	FY*01/FY*01	0-16	F	High	1	180	0
normal/high	FY*01/FY*02	17-40	M	Medium	1	180	0
normal/high	FY*01/FY*02	17-40	F	Low	1	180	0
normal/high	FY*01/FY*02	17-40	M	Low	0.566116957	180	0
normal/high	FY*02/FY*01N.01	17-40	F	High	1	71	1
intermediate	FY*01/FY*01N.01	17-40	F	Medium	1	180	0
normal/high	FY*02/FY*01N.01	>40	F	High	1	62	1
null/low	FY*01/FY*02	17-40	M	High	1	32	1
normal/high	FY*01/FY*01	17-40	F	Medium	1	180	0
normal/high	FY*01/FY*01	0-16	F	Medium	1	180	0
normal/high	FY*01/FY*02	0-16	F	Medium	1	180	0
normal/high	FY*01/FY*01	>40	F	High	1	180	0
normal/high	FY*02/FY*02	>40	F	Medium	0.949210846	48	0
null/low	FY*02/FY*01N.01	0-16	F	Medium	1	43	1
intermediate	FY*01/FY*01	>40	M	High	1	180	0
normal/high	FY*01/FY*02	17-40	F	High	1	39	1
intermediate	FY*01/FY*01	0-16	F	High	0.425940915	180	0
normal/high	FY*01/FY*01N.01	17-40	F	High	0.425940915	167	1
normal/high	FY*02/FY*02	>40	F	Low	0.646398219	180	0
normal/high	FY*01/FY*01N.01	>40	M	Low	1	180	0
normal/high	FY*01/FY*02	0-16	F	High	0.566875759	180	0
null/low	FY*02/FY*02	0-16	F	High	1	62	1
normal/high	FY*01/FY*02	0-16	M	High	1	180	0
normal/high	FY*01/FY*01N.01	0-16	M	High	1	180	0
normal/high	FY*01/FY*01N.01	17-40	M	Low	1	180	0
normal/high	FY*01/FY*02	0-16	F	Medium	1	180	0
normal/high	FY*01/FY*02	0-16	M	Low	1	167	1
normal/high	FY*01/FY*02	17-40	F	High	1	180	0
normal/high	FY*02/FY*02	17-40	M	High	1	39	1
normal/high	FY*02/FY*01N.01	17-40	F	Medium	0.953207204	82	1
normal/high	FY*02/FY*01N.01	17-40	M	High	1	180	0
null/low	FY*01/FY*02	17-40	F	Low	1	153	1
normal/high	FY*01/FY*01N.01	17-40	F	Medium	1	98	0
normal/high	FY*01/FY*02	17-40	M	High	1	180	0
null/low	FY*01/FY*02	>40	F	High	1	180	0
normal/high	FY*01/FY*01	>40	M	Low	1	180	0
intermediate	FY*01/FY*02	0-16	F	Low	1	180	0
normal/high	FY*01/FY*01	0-16	F	Low	1	180	0
normal/high	FY*01/FY*01N.01	>40	F	Low	1	180	0
normal/high	FY*02/FY*01N.01	17-40	M	Medium	1	180	0
normal/high	FY*02/FY*02	17-40	M	Medium	1	180	0
normal/high	FY*02/FY*02	0-16	F	Medium	1	180	0
normal/high	FY*02/FY*02	0-16	F	Medium	1	154	1
normal/high	FY*02/FY*02	0-16	F	Medium	1	180	0
normal/high	FY*02/FY*01N.01	17-40	F	High	1	180	0
normal/high	FY*01/FY*02	17-40	M	High	1	180	0
normal/high	FY*01/FY*02	>40	M	Medium	1	180	0
normal/high	FY*01/FY*01N.01	17-40	F	Low	1	15	0
normal/high	FY*01/FY*01N.01	0-16	F	Low	1	62	1
normal/high	FY*01/FY*02	17-40	M	Medium	1	180	0
intermediate	FY*01/FY*01	>40	F	Low	1	180	0
normal/high	FY*01/FY*01N.01	17-40	F	Medium	1	89	1
intermediate	FY*01/FY*01	17-40	M	High	1	180	0
normal/high	FY*02/FY*02	17-40	F	Low	1	180	0
normal/high	FY*01/FY*02	0-16	F	Low	1	180	0
normal/high	FY*01/FY*01	17-40	M	Low	1	180	0
normal/high	FY*02/FY*01N.01	0-16	M	Low	0.047855119	28	0
normal/high	FY*01/FY*01	17-40	F	Low	1	73	1
normal/high	FY*01/FY*02	17-40	F	Medium	1	40	1
normal/high	FY*02/FY*01N.01	>40	F	High	1	49	1
normal/high	FY*01/FY*01	17-40	M	Medium	1	180	0
normal/high	FY*01/FY*02	17-40	M	High	1	180	0
intermediate	FY*02/FY*02	17-40	F	High	1	180	0
normal/high	FY*02/FY*01N.01	0-16	M	High	1	62	0
normal/high	FY*02/FY*02	0-16	F	Low	1	180	0
normal/high	FY*01/FY*02	>40	F	High	1	55	0
normal/high	FY*01/FY*02	>40	M	High	1	180	0
normal/high	FY*01/FY*02	0-16	F	Low	1	180	0
normal/high	FY*01/FY*01N.01	0-16	F	Low	1	87	1
normal/high	FY*01/FY*01N.01	0-16	M	Low	1	180	0
null/low	FY*02/FY*01N.01	17-40	M	Low	1	43	1
normal/high	FY*01/FY*02	17-40	M	High	0.64907932	59	0
normal/high	FY*02/FY*02	0-16	M	High	1	180	0
normal/high	FY*01/FY*02	>40	M	High	1	56	1
normal/high	FY*02/FY*01N.01	0-16	F	High	1	156	0
normal/high	FY*01/FY*02	17-40	M	High	1	180	0
intermediate	FY*02/FY*01N.01	17-40	M	Medium	1	180	0
null/low	FY*01/FY*01	0-16	M	Low	1	135	1
normal/high	FY*01/FY*01N.01	0-16	F	Low	1	180	0
null/low	FY*02/FY*02	0-16	M	Low	1	180	0
normal/high	FY*02/FY*02	17-40	F	Low	1	53	1
normal/high	FY*01/FY*01	0-16	F	Medium	1	180	0
intermediate	FY*01/FY*01N.01	17-40	F	Low	1	180	0
intermediate	FY*01/FY*01N.01	0-16	M	Low	1	47	0
normal/high	FY*01/FY*02	0-16	M	Medium	1	37	1
normal/high	FY*01/FY*02	17-40	M	Medium	1	180	0
normal/high	FY*01/FY*02	0-16	F	High	1	180	0
normal/high	FY*01/FY*01	>40	F	High	1	180	0
normal/high	FY*01/FY*02	0-16	F	Low	0.040570619	27	0
normal/high	FY*02/FY*02	17-40	F	Medium	1	133	1
normal/high	FY*02/FY*02	0-16	F	Medium	1	49	1
normal/high	FY*02/FY*01N.01	17-40	M	Medium	1	180	0
normal/high	FY*01/FY*02	0-16	M	High	0.953358964	180	0
normal/high	FY*01/FY*02	>40	F	High	1	180	0
normal/high	FY*01/FY*02	17-40	M	High	1	180	0
normal/high	FY*01/FY*01	17-40	M	Low	1	180	0
normal/high	FY*01/FY*02	0-16	F	Low	1	180	0
normal/high	FY*01/FY*02	17-40	F	Medium	1	180	0
normal/high	FY*01/FY*02	0-16	M	Low	1	180	0
intermediate	FY*02/FY*02	17-40	F	High	1	180	0
normal/high	FY*02/FY*01N.01	0-16	F	High	1	180	0
normal/high	FY*02/FY*02	0-16	F	High	1	180	0
intermediate	FY*02/FY*02	>40	M	High	1	62	1
intermediate	FY*01/FY*01N.01	0-16	M	Medium	1	180	0
normal/high	FY*01/FY*02	>40	M	High	1	180	0
normal/high	FY*01/FY*01	0-16	M	Medium	1	166	1
normal/high	FY*02/FY*02	17-40	F	High	1	180	0
normal/high	FY*01/FY*01	>40	F	Medium	0.570568596	180	0
normal/high	FY*02/FY*02	0-16	M	Medium	1	180	0
normal/high	FY*02/FY*02	0-16	M	Low	1	180	0
normal/high	FY*01/FY*02	17-40	M	Low	1	88	1
intermediate	FY*01/FY*01N.01	0-16	F	Low	1	80	1
normal/high	FY*02/FY*02	17-40	F	Medium	1	105	1
intermediate	FY*02/FY*01N.01	17-40	M	Medium	1	180	0
null/low	FY*01/FY*01	17-40	M	High	1	180	0
normal/high	FY*01/FY*02	17-40	M	High	1	180	0
normal/high	FY*01/FY*02	17-40	M	Medium	1	180	0
null/low	FY*01/FY*01N.01	>40	F	Medium	1	180	0
normal/high	FY*02/FY*02	17-40	F	Medium	1	180	0
intermediate	FY*02/FY*02	>40	M	Medium	1	180	0
normal/high	FY*02/FY*02	>40	F	Medium	1	96	1
normal/high	FY*01/FY*02	17-40	F	Medium	1	107	1
normal/high	FY*01/FY*01	17-40	M	Low	0.327650749	180	0
normal/high	FY*01/FY*02	17-40	F	Medium	1	180	0
normal/high	FY*01/FY*01N.01	>40	F	Medium	1	180	0
normal/high	FY*01/FY*02	>40	F	Medium	1	180	0
null/low	FY*01/FY*02	>40	F	Low	1	124	1
normal/high	FY*02/FY*02	17-40	F	Medium	1	180	0
null/low	FY*02/FY*02	>40	M	High	1	56	1
normal/high	FY*01/FY*02	>40	F	High	1	180	0
normal/high	FY*01/FY*02	17-40	F	Medium	1	180	0
normal/high	FY*01/FY*01	17-40	M	Medium	1	180	0
intermediate	FY*01/FY*02	17-40	F	High	1	180	0
normal/high	FY*01/FY*02	17-40	M	High	1	42	1
normal/high	FY*01/FY*02	0-16	F	High	1	180	0
normal/high	FY*01/FY*01	17-40	M	High	0.810299474	51	1
normal/high	FY*02/FY*01N.01	>40	F	High	1	180	0
normal/high	FY*01/FY*01N.01	>40	F	Medium	1	65	1
normal/high	FY*02/FY*02	0-16	F	Medium	1	30	0
intermediate	FY*01/FY*01N.01	0-16	M	Medium	1	30	0
intermediate	FY*01/FY*02	17-40	M	High	1	180	0
intermediate	FY*01/FY*01N.01	17-40	M	High	1	65	1
normal/high	FY*01/FY*02	>40	F	High	1	180	0
normal/high	FY*01/FY*01N.01	17-40	M	High	1	71	1
normal/high	FY*01/FY*02	>40	M	Medium	1	180	0
normal/high	FY*01/FY*01	0-16	F	Medium	1	45	1
normal/high	FY*01/FY*01N.01	17-40	F	Medium	1	180	0
normal/high	FY*02/FY*01N.01	0-16	F	Low	1	180	0
normal/high	FY*01/FY*02	0-16	F	Medium	1	180	0
intermediate	FY*01/FY*01N.01	>40	M	Medium	1	58	1
normal/high	FY*01/FY*01N.01	17-40	F	Medium	1	180	0
normal/high	FY*01/FY*02	0-16	F	High	1	180	0
normal/high	FY*02/FY*02	>40	F	Medium	1	180	0
normal/high	FY*02/FY*01N.01	17-40	F	Medium	0.956495346	180	0
normal/high	FY*01/FY*01	0-16	F	High	1	73	1
normal/high	FY*01/FY*01N.01	0-16	M	Low	1	42	1
null/low	FY*02/FY*01N.01	0-16	M	Medium	1	180	0
normal/high	FY*01/FY*01N.01	17-40	M	High	1	106	1
normal/high	FY*01/FY*01N.01	17-40	M	Low	1	180	0
normal/high	FY*01/FY*02	0-16	F	Medium	1	180	0
normal/high	FY*01/FY*02	17-40	M	Low	1	180	0
normal/high	FY*01/FY*02	0-16	F	Low	1	180	0
normal/high	FY*01/FY*02	0-16	F	Low	1	180	0
normal/high	FY*01/FY*02	0-16	F	Low	1	180	0
normal/high	FY*02/FY*02	0-16	F	Medium	1	180	0
normal/high	FY*01/FY*01N.01	17-40	M	Medium	0.627175233	45	1
normal/high	FY*01/FY*02	0-16	F	High	1	180	0
intermediate	FY*01/FY*02	17-40	F	Medium	1	63	1
normal/high	FY*01/FY*01	0-16	M	Medium	1	180	0
normal/high	FY*01/FY*02	17-40	F	Medium	1	180	0
normal/high	FY*01/FY*02	17-40	M	High	1	149	1
normal/high	FY*02/FY*02	>40	M	Medium	1	180	0
normal/high	FY*01/FY*01	0-16	F	High	1	180	0
intermediate	FY*01/FY*02	>40	M	Low	1	180	0
normal/high	FY*02/FY*01N.01	17-40	F	Low	0.422905706	180	0
intermediate	FY*01/FY*01N.01	17-40	F	Low	1	154	1
normal/high	FY*01/FY*02	17-40	F	High	1	180	0
intermediate	FY*01/FY*01	17-40	M	Medium	1	180	0
intermediate	FY*02/FY*02	17-40	M	Medium	1	41	1
normal/high	FY*02/FY*01N.01	>40	F	Low	1	180	0
normal/high	FY*02/FY*02	>40	M	Low	1	180	0
null/low	FY*01/FY*01	17-40	M	Low	1	169	1
normal/high	FY*01/FY*01N.01	>40	F	Medium	1	180	0
intermediate	FY*01/FY*02	>40	M	Medium	1	180	0
intermediate	FY*01/FY*01	17-40	M	Low	1	94	0
intermediate	FY*01/FY*01	0-16	M	Low	1	55	1
normal/high	FY*01/FY*01N.01	0-16	F	Low	1	180	0
intermediate	FY*01/FY*02	0-16	M	Low	1	180	0
normal/high	FY*02/FY*01N.01	0-16	F	Medium	1	180	0
intermediate	FY*01/FY*02	17-40	F	Low	1	180	0
normal/high	FY*01/FY*01N.01	0-16	M	Medium	1	180	0
normal/high	FY*01/FY*01	17-40	M	Low	1	81	1
normal/high	FY*02/FY*01N.01	17-40	F	Low	1	180	0
normal/high	FY*01/FY*01N.01	17-40	M	Medium	1	144	1
intermediate	FY*01/FY*01N.01	>40	M	Low	1	47	1
null/low	FY*02/FY*02	17-40	F	Low	1	180	0
intermediate	FY*02/FY*01N.01	17-40	F	High	1	180	0
normal/high	FY*01/FY*01	0-16	F	High	1	180	0
normal/high	FY*01/FY*02	0-16	M	Medium	1	180	0
intermediate	FY*02/FY*01N.01	17-40	M	High	0.649686362	180	0
intermediate	FY*02/FY*01N.01	17-40	M	Low	1	180	0
normal/high	FY*02/FY*02	0-16	M	Low	1	180	0
normal/high	FY*02/FY*02	>40	F	Medium	1	180	0
normal/high	FY*01/FY*02	>40	F	High	1	34	1
normal/high	FY*01/FY*02	0-16	F	High	1	93	1
normal/high	FY*01/FY*02	17-40	M	High	0.955938891	180	0
normal/high	FY*01/FY*02	0-16	M	Medium	1	180	0
normal/high	FY*01/FY*02	0-16	F	High	1	180	0
normal/high	FY*01/FY*02	17-40	F	High	1	180	0
null/low	FY*01/FY*01	0-16	M	Low	0.579775395	180	0
intermediate	FY*01/FY*01	>40	F	Medium	1	180	0
normal/high	FY*01/FY*02	>40	M	Medium	1	180	0
normal/high	FY*02/FY*02	17-40	F	Medium	1	180	0
normal/high	FY*01/FY*02	0-16	F	High	1	30	1
normal/high	FY*01/FY*01N.01	0-16	F	Low	1	71	1
normal/high	FY*01/FY*01N.01	17-40	M	Low	1	180	0
normal/high	FY*02/FY*02	17-40	F	Medium	1	180	0
normal/high	FY*02/FY*02	0-16	M	Medium	1	55	1
normal/high	FY*02/FY*01N.01	17-40	F	Low	1	180	0
normal/high	FY*01/FY*01N.01	0-16	M	Low	1	180	0
normal/high	FY*01/FY*01N.01	0-16	F	Medium	1	180	0
null/low	FY*01/FY*01	0-16	F	Medium	1	180	0
normal/high	FY*01/FY*02	0-16	F	Medium	0.952650749	180	0
null/low	FY*02/FY*02	17-40	F	Medium	1	119	1
intermediate	FY*02/FY*02	>40	F	Medium	1	180	0
normal/high	FY*02/FY*02	17-40	F	Medium	1	69	1
normal/high	FY*02/FY*02	0-16	F	Low	1	180	0
normal/high	FY*01/FY*02	0-16	F	Low	1	180	0
normal/high	FY*01/FY*02	0-16	M	Low	1	180	0
intermediate	FY*01/FY*01N.01	0-16	M	Low	1	180	0
normal/high	FY*01/FY*02	0-16	F	Low	1	180	0
normal/high	FY*02/FY*01N.01	17-40	F	Low	1	180	0
normal/high	FY*02/FY*01N.01	17-40	F	Medium	1	180	0
normal/high	FY*01/FY*02	0-16	F	Low	1	50	1
normal/high	FY*01/FY*02	0-16	F	Low	1	180	0
null/low	FY*02/FY*01N.01	>40	F	Low	1	180	0
normal/high	FY*01/FY*02	>40	M	High	1	180	0
normal/high	FY*02/FY*01N.01	17-40	M	Low	1	180	0
intermediate	FY*01/FY*02	0-16	F	Low	1	180	0
normal/high	FY*01/FY*01N.01	17-40	M	Low	1	98	1
intermediate	FY*02/FY*02	17-40	F	Low	1	180	0
normal/high	FY*01/FY*02	0-16	M	Low	1	98	1
normal/high	FY*01/FY*02	>40	F	Medium	1	180	0
normal/high	FY*01/FY*02	17-40	M	Medium	1	180	0
intermediate	FY*02/FY*02	0-16	M	Medium	1	162	1
intermediate	FY*01/FY*01	17-40	M	Medium	1	56	1
normal/high	FY*01/FY*01	>40	F	Medium	1	180	0
intermediate	FY*01/FY*01N.01	17-40	F	Medium	1	180	0
normal/high	FY*01/FY*02	17-40	M	Medium	1	180	0
intermediate	FY*01/FY*01	17-40	F	Low	1	135	1
normal/high	FY*01/FY*01	0-16	M	Low	1	180	0
normal/high	FY*01/FY*01	0-16	F	Low	1	57	1
normal/high	FY*01/FY*01N.01	>40	M	Low	1	180	0
normal/high	FY*01/FY*01N.01	17-40	M	Medium	1	58	1
normal/high	FY*02/FY*01N.01	0-16	F	Low	1	180	0
intermediate	FY*02/FY*02	17-40	M	High	1	31	1
normal/high	FY*01/FY*02	17-40	F	Medium	1	180	0
normal/high	FY*01/FY*02	17-40	M	Medium	1	180	0
intermediate	FY*01/FY*01N.01	0-16	M	Low	0.800839741	180	0
normal/high	FY*01/FY*02	0-16	F	Low	1	180	0
normal/high	FY*01/FY*02	0-16	M	High	1	58	1
normal/high	FY*01/FY*02	0-16	M	Low	1	114	1
normal/high	FY*01/FY*02	17-40	M	Low	1	180	0
normal/high	FY*02/FY*02	0-16	F	Low	1	180	0
intermediate	FY*01/FY*01	17-40	F	Medium	1	180	0
normal/high	FY*02/FY*02	17-40	M	Low	1	55	1
normal/high	FY*02/FY*02	0-16	F	Low	1	180	0
normal/high	FY*01/FY*01	17-40	F	High	1	180	0
normal/high	FY*01/FY*02	17-40	M	High	1	58	1
intermediate	FY*02/FY*02	0-16	F	Low	1	180	0
normal/high	FY*01/FY*01N.01	17-40	F	Low	1	180	0
normal/high	FY*01/FY*02	>40	M	Low	1	57	0
normal/high	FY*01/FY*02	17-40	F	Medium	1	66	1
intermediate	FY*01/FY*01	17-40	M	Medium	1	59	1
normal/high	FY*01/FY*01N.01	17-40	F	Low	0.575475516	78	1
normal/high	FY*01/FY*01N.01	17-40	M	Low	1	180	0
normal/high	FY*01/FY*01N.01	0-16	M	Low	1	180	0
normal/high	FY*02/FY*02	0-16	M	Medium	1	180	0
normal/high	FY*02/FY*01N.01	17-40	F	Medium	0.952397815	88	1
normal/high	FY*01/FY*01	17-40	M	Medium	1	145	1
normal/high	FY*01/FY*02	17-40	M	Medium	1	102	1
intermediate	FY*01/FY*01	>40	M	Medium	1	180	0
normal/high	FY*01/FY*02	>40	F	Medium	1	86	1
normal/high	FY*01/FY*02	17-40	F	Medium	1	180	0
intermediate	FY*01/FY*02	0-16	F	Medium	1	86	1
normal/high	FY*02/FY*01N.01	>40	M	Medium	1	180	0
normal/high	FY*01/FY*02	0-16	F	Medium	1	40	1
normal/high	FY*01/FY*01N.01	0-16	F	Medium	1	30	1
normal/high	FY*01/FY*02	0-16	F	Low	1	180	0
normal/high	FY*01/FY*02	17-40	F	Medium	1	180	0
intermediate	FY*01/FY*01	0-16	F	Medium	1	180	0
normal/high	FY*01/FY*02	>40	M	Low	1	180	0
intermediate	FY*02/FY*01N.01	>40	F	Low	1	180	0
normal/high	FY*01/FY*02	17-40	M	High	1	65	1
normal/high	FY*01/FY*02	>40	F	High	1	180	0
normal/high	FY*01/FY*02	0-16	M	High	1	180	0
normal/high	FY*01/FY*01	17-40	M	High	1	72	1
intermediate	FY*01/FY*01	17-40	F	Low	1	180	0
normal/high	FY*02/FY*01N.01	0-16	F	Low	1	180	0
normal/high	FY*01/FY*02	17-40	M	Low	1	180	0
intermediate	FY*01/FY*01	17-40	F	High	1	117	1
null/low	FY*01/FY*02	0-16	M	Medium	1	36	1
normal/high	FY*01/FY*01N.01	17-40	M	Low	1	50	1
normal/high	FY*01/FY*01N.01	17-40	M	Medium	1	180	0
normal/high	FY*01/FY*01N.01	0-16	M	High	1	40	1
intermediate	FY*02/FY*01N.01	0-16	M	Low	1	180	0
intermediate	FY*02/FY*01N.01	17-40	F	Low	1	180	0
normal/high	FY*01/FY*02	17-40	F	High	1	180	0
normal/high	FY*01/FY*01N.01	>40	M	High	1	180	0
intermediate	FY*01/FY*02	>40	M	Low	1	101	1
intermediate	FY*01/FY*02	>40	M	High	1	49	1
normal/high	FY*02/FY*02	0-16	F	Low	1	180	0
normal/high	FY*02/FY*01N.01	17-40	M	Low	1	40	0
normal/high	FY*01/FY*01	17-40	M	High	1	89	1
normal/high	FY*01/FY*02	0-16	F	Low	1	78	1
normal/high	FY*02/FY*02	17-40	F	Low	1	180	0
normal/high	FY*01/FY*02	0-16	M	Low	1	56	1
null/low	FY*02/FY*02	0-16	M	Low	1	38	1
normal/high	FY*01/FY*01	0-16	F	Low	1	180	0
normal/high	FY*01/FY*02	>40	M	High	1	180	0
intermediate	FY*01/FY*02	17-40	M	Low	0.419314043	180	0
normal/high	FY*01/FY*02	17-40	F	High	1	180	0
intermediate	FY*02/FY*02	17-40	F	Medium	1	60	1
normal/high	FY*01/FY*02	17-40	M	Medium	1	38	1
normal/high	FY*01/FY*01N.01	17-40	F	Medium	1	108	1
intermediate	FY*01/FY*01N.01	17-40	M	Low	1	180	0
normal/high	FY*01/FY*01	0-16	F	Low	1	180	0
normal/high	FY*01/FY*02	0-16	M	Low	1	74	1
intermediate	FY*01/FY*02	0-16	M	High	1	180	0
normal/high	FY*01/FY*02	0-16	M	Low	1	180	0
normal/high	FY*02/FY*01N.01	>40	F	High	1	47	0
normal/high	FY*02/FY*01N.01	>40	M	Medium	1	98	1
normal/high	FY*02/FY*02	17-40	M	High	1	180	0
normal/high	FY*01/FY*01	17-40	F	Low	1	180	0
normal/high	FY*02/FY*01N.01	17-40	M	Low	0.946782679	180	0
normal/high	FY*01/FY*02	0-16	M	Medium	1	33	1
normal/high	FY*01/FY*02	17-40	M	High	1	180	0
normal/high	FY*01/FY*02	17-40	M	Medium	1	180	0
normal/high	FY*02/FY*01N.01	0-16	M	Medium	1	180	0
normal/high	FY*01/FY*02	17-40	M	Medium	0.644222987	94	1
normal/high	FY*01/FY*01N.01	17-40	M	Medium	1	60	1
normal/high	FY*02/FY*01N.01	0-16	M	Medium	1	101	1
normal/high	FY*01/FY*02	17-40	F	Medium	1	77	0
intermediate	FY*01/FY*02	0-16	M	Low	1	123	1
normal/high	FY*01/FY*02	0-16	M	Low	1	180	0
normal/high	FY*02/FY*02	17-40	M	Low	1	175	0
normal/high	FY*02/FY*02	17-40	F	High	1	42	0
normal/high	FY*02/FY*01N.01	17-40	M	High	1	180	0
normal/high	FY*02/FY*01N.01	17-40	M	Low	1	180	0
intermediate	FY*01/FY*01N.01	17-40	M	Low	1	180	0
null/low	FY*01/FY*01N.01	0-16	F	Low	1	90	1
null/low	FY*02/FY*01N.01	0-16	F	Low	0.421691623	180	0
intermediate	FY*01/FY*01	>40	M	Low	1	180	0
normal/high	FY*01/FY*02	0-16	F	High	0.88466208	180	0
normal/high	FY*02/FY*02	17-40	M	Medium	1	180	0
intermediate	FY*01/FY*01	>40	F	High	1	180	0
intermediate	FY*02/FY*02	17-40	F	High	1	180	0
normal/high	FY*01/FY*02	0-16	F	High	1	180	0
intermediate	FY*02/FY*01N.01	0-16	F	Low	0.125505868	31	1
intermediate	FY*02/FY*01N.01	0-16	M	Low	1	45	1
normal/high	FY*01/FY*01N.01	17-40	M	High	1	180	0
normal/high	FY*01/FY*01N.01	0-16	M	Low	1	180	0
normal/high	FY*02/FY*01N.01	0-16	M	Low	1	180	0
intermediate	FY*02/FY*02	0-16	F	Low	1	180	0
normal/high	FY*02/FY*02	17-40	F	Low	1	180	0
normal/high	FY*02/FY*02	0-16	F	High	1	180	0
normal/high	FY*01/FY*02	0-16	F	High	1	37	1
normal/high	FY*02/FY*02	0-16	M	High	1	65	1
normal/high	FY*02/FY*01N.01	0-16	M	Low	1	50	1
intermediate	FY*01/FY*02	>40	M	Medium	1	180	0
null/low	FY*01/FY*02	0-16	M	Medium	1	180	0
intermediate	FY*01/FY*02	>40	F	High	1	180	0
intermediate	FY*01/FY*02	>40	F	High	1	73	1
intermediate	FY*01/FY*01	>40	F	High	1	64	1
intermediate	FY*01/FY*01	>40	M	Medium	0.653328612	79	1
normal/high	FY*01/FY*02	>40	F	Medium	1	180	0
null/low	FY*01/FY*02	>40	F	High	1	180	0
normal/high	FY*02/FY*01N.01	17-40	F	High	1	180	0
normal/high	FY*02/FY*02	0-16	M	High	1	180	0
normal/high	FY*01/FY*02	>40	M	High	1	180	0
normal/high	FY*01/FY*01N.01	17-40	F	Low	1	42	1
normal/high	FY*02/FY*02	0-16	M	Low	1	180	0
normal/high	FY*02/FY*02	0-16	M	Low	1	130	1
normal/high	FY*01/FY*01N.01	0-16	F	Low	1	180	0
normal/high	FY*02/FY*01N.01	0-16	F	High	0.896094699	180	0
normal/high	FY*01/FY*01N.01	17-40	F	Medium	1	180	0
normal/high	FY*01/FY*02	>40	F	High	1	180	0
normal/high	FY*02/FY*01N.01	>40	F	High	1	180	0
normal/high	FY*02/FY*01N.01	17-40	M	Low	1	180	0
normal/high	FY*02/FY*01N.01	17-40	F	Low	1	180	0
normal/high	FY*01/FY*01	17-40	M	Medium	1	180	0
normal/high	FY*01/FY*02	17-40	M	Medium	1	180	0
null/low	FY*01/FY*02	17-40	M	High	1	180	0
normal/high	FY*01/FY*01N.01	17-40	M	High	1	67	0
normal/high	FY*01/FY*02	17-40	F	High	1	180	0
intermediate	FY*02/FY*02	17-40	M	High	1	71	1
intermediate	FY*01/FY*02	17-40	M	Medium	1	66	1
normal/high	FY*02/FY*01N.01	17-40	F	Medium	1	180	0
normal/high	FY*02/FY*01N.01	17-40	M	Medium	0.425940915	180	0
normal/high	FY*01/FY*02	17-40	M	Medium	1	180	0
intermediate	FY*02/FY*02	17-40	F	Medium	1	180	0
normal/high	FY*01/FY*01N.01	0-16	F	Low	1	180	0
normal/high	FY*01/FY*01N.01	17-40	F	High	1	180	0
normal/high	FY*02/FY*02	17-40	M	Medium	1	180	0
normal/high	FY*02/FY*02	17-40	F	Low	1	180	0
intermediate	FY*02/FY*02	17-40	F	Medium	1	107	0
normal/high	FY*01/FY*02	>40	M	Medium	1	180	0
normal/high	FY*02/FY*02	0-16	F	Medium	1	151	1
null/low	FY*02/FY*02	0-16	F	Medium	1	65	1
normal/high	FY*01/FY*01	17-40	F	Low	1	180	0
normal/high	FY*01/FY*02	0-16	M	Low	1	180	0
intermediate	FY*01/FY*01N.01	>40	M	Medium	0.751922299	104	0
normal/high	FY*01/FY*01N.01	17-40	M	High	1	180	0
normal/high	FY*01/FY*02	0-16	F	Low	1	180	0
normal/high	FY*01/FY*01	>40	M	Medium	1	180	0
normal/high	FY*01/FY*01	0-16	F	Medium	1	29	1
normal/high	FY*01/FY*02	0-16	M	Low	1	171	0
null/low	FY*01/FY*01N.01	0-16	F	Low	0.039710643	45	0
normal/high	FY*02/FY*02	17-40	F	Low	1	180	0
normal/high	FY*01/FY*01N.01	17-40	M	Low	1	180	0
normal/high	FY*01/FY*02	0-16	F	Low	1	180	0
normal/high	FY*02/FY*01N.01	0-16	M	Low	1	52	1
normal/high	FY*02/FY*01N.01	0-16	M	Low	1	180	0
normal/high	FY*02/FY*01N.01	0-16	M	Low	0.836149332	51	1
normal/high	FY*02/FY*01N.01	0-16	F	Low	0.448654391	49	1
null/low	FY*02/FY*02	17-40	F	Low	1	180	0
normal/high	FY*01/FY*01	17-40	M	Low	1	90	0
intermediate	FY*01/FY*02	0-16	F	Medium	1	180	0
intermediate	FY*01/FY*02	>40	F	Low	1	180	0
normal/high	FY*01/FY*02	0-16	F	Low	1	180	0
normal/high	FY*01/FY*01N.01	0-16	M	Medium	1	180	0
normal/high	FY*01/FY*01N.01	0-16	M	Low	0.312727641	180	0
normal/high	FY*01/FY*01N.01	17-40	M	Medium	1	73	1
intermediate	FY*02/FY*01N.01	0-16	M	Medium	1	180	0
normal/high	FY*02/FY*02	17-40	F	Medium	0.130615136	151	0
intermediate	FY*01/FY*02	>40	M	High	1	180	0
normal/high	FY*02/FY*02	0-16	F	Low	1	180	0
normal/high	FY*01/FY*02	17-40	F	Low	1	180	0
normal/high	FY*01/FY*02	0-16	F	Medium	1	143	1
null/low	FY*01/FY*01	0-16	F	Medium	1	180	0
normal/high	FY*01/FY*02	>40	M	Medium	1	180	0
normal/high	FY*01/FY*02	0-16	F	Medium	1	180	0
null/low	FY*02/FY*02	0-16	F	Medium	1	59	1
normal/high	FY*02/FY*01N.01	>40	M	Low	1	133	1
normal/high	FY*01/FY*01N.01	>40	F	Medium	1	180	0
null/low	FY*02/FY*01N.01	0-16	F	Medium	1	180	0
